# Supplementary material for: Arbuscular Mycorrhizal Fungus Enhances Lateral Root Formation in Poncirus trifoliata (L.) as Revealed by RNA-Seq Analysis
Source: Front Plant Sci. 2017 Nov 29;8:2039. doi: 10.3389/fpls.2017.02039 (PMC5713035; doi:10.3389/fpls.2017.02039)
Supplement: Supplementary file 2 [file DataSheet1.XLSX]

## Sheet: Supplementary Data 1
Supplementary Data 1. Differentially expressed genes response to AMF inoculation
gene	Length	C1_RPKM	C2_RPKM	C3_RPKM	T1_RPKM	T2_RPKM	T3_RPKM	FoldChange	pval	padj	Pos	Strand	Description
LOC102612001	1371	0	0	0	0.808345	0.474595	0.676386	inf	7.39985e-92	9.43235e-89	chr1:20139228-20143314	-	3-oxoacyl-[acyl-carrier-protein] synthase II, chloroplastic-like
LOC102624233	1515	0	0	0	5.82772	6.70474	8.73413	inf	4.91847e-84	4.70206e-81	chr7:2363712-2365314	+	glycerol-3-phosphate 2-O-acyltransferase 6
LOC102607995	1224	0	0	0	0.331989	0.767857	0.582783	inf	1.24383e-65	7.31753e-63	chr2:17271703-17274203	-	triacylglycerol lipase 2-like
LOC107175187	1251	0	0	0	0.177177	0.809075	0.456164	inf	1.10468e-63	6.13425e-61	NW_006257272.1:49483-53973	+	leucine-rich repeat receptor protein kinase EMS1-like
LOC107175266	1033	0	0	0	0.321851	0.454916	0.138108	inf	3.25014e-60	1.6948e-57	NW_006257440.1:101-3114	-	leucine-rich repeat receptor-like protein kinase PXC2
LOC107178338	1308	0	0	0	0.988492	0.52509	0.681696	inf	4.42009e-50	1.71889e-47	chr8:20540358-20544036	-	leucine-rich repeat receptor-like Serine/threonine-protein kinase At2g14510
LOC102611310	1698	0	0	0	5.96109	8.28133	7.14167	inf	9.85039e-47	3.47703e-44	chr7:19308342-19310811	+	monocopper oxidase-like protein SKU5
LOC102611569	948	0	0	0	0.662451	0.419443	0.41385	inf	9.60945e-43	3.02026e-40	NW_006258196.1:13-1509	-	polygalacturonase-like
LOC102621263	1182	0	0	0	0.562559	0.703394	0.512968	inf	4.2255e-42	1.31013e-39	NW_006257099.1:477100-483162	-	polygalacturonase-like
LOC102629244	1756	0	0	0	0.504894	0.349955	0.406223	inf	1.99067e-39	5.43736e-37	chr9:18234679-18237527	-	probable polygalacturonase
LOC102612641	1437	0	0	0	2.85351	3.16958	4.12012	inf	1.9729e-37	5.20302e-35	chr3:14976725-14979525	+	ammonium transporter 3 member 2-like
LOC107174366	711	0	0	0	22.1337	22.8279	24.831	inf	3.22287e-29	6.976e-27	NW_006257088.1:232558-233517	-	ammonium transporter 3 member 2-like
LOC107176765	807	0	0	0	18.0816	18.7237	20.3303	inf	2.26032e-25	4.08353e-23	chr5:1551714-1552887	-	ammonium transporter 3 member 2-like
LOC102607986	492	0	0	0	10.737	8.74319	11.2363	inf	1.00672e-24	1.7367e-22	chr9:104202-104693	-	ABC transporter B family member 3-like
LOC102630719	1926	0	0	0	8.13247	9.44061	9.24066	inf	5.85707e-24	9.73801e-22	NW_006257091.1:613376-639817	+	ABC transporter G family member 11-like
LOC107178044	411	0	0	0	1.79763	1.23133	1.21491	inf	9.73665e-23	1.53012e-20	chr8:654001-654411	-	auxin-responsive protein SAUR64-like
LOC107178046	411	0	0	0	1.70775	1.23133	1.21491	inf	8.70989e-22	1.28929e-19	chr8:663557-663967	-	auxin-responsive protein SAUR64-like
LOC107178047	429	0	0	0	0.947215	0.674095	0.49883	inf	1.27554e-20	1.77117e-18	chr8:665147-665575	-	auxin-responsive protein SAUR68-like
LOC102616062	396	0	0	0	2.89188	4.92932	4.86359	inf	1.0389e-14	1.00576e-12	chr9:2201797-2202381	+	bifunctional epoxide hydrolase 2-like
LOC102622083	1512	0	0	0	3.32277	2.05606	2.80707	inf	1.31937e-14	1.27191e-12	chr7:6453245-6454756	-	DELLA protein GAI1-like
LOC102620520	2043	0	0	0	10.6503	11.4656	13.0585	inf	7.28228e-14	6.60414e-12	chr2:25062547-25065071	+	DELLA protein RGL1-like
LOC102613899	1527	0	0	0	1.04026	1.08895	1.54157	inf	1.06681e-13	9.52412e-12	chr9:922001-927732	+	DELLA protein RGL2-like
LOC102619230	2325	0	0	0	0.174776	0.108834	0.184084	inf	2.5829e-12	2.05059e-10	chr7:2367424-2370674	+	exocyst complex component EXO84A
LOC102611923	1170	0	0	0	0.189443	0.7724	0.731617	inf	2.16952e-11	1.61092e-09	chr2:809598-810767	+	F-box protein CPR30-like
LOC102630081	1781	0	0	0	0.684484	0.36534	0.360468	inf	2.81352e-11	2.04931e-09	chr8:14468761-14470612	-	geraniol 8-hydroxylase-like
LOC102625856	1386	0	0	0	0.586371	0.234729	0.411733	inf	3.47737e-11	2.52484e-09	chr2:4520312-4525730	-	gibberellin 2-beta-dioxygenase 8, transcript variant X2
LOC107177097	1062	0	0	0	0.486986	0.612684	0.97394	inf	5.4934e-11	3.96354e-09	chr5:22436908-22438804	-	G-type lectin S-receptor-like Serine/threonine-protein kinase B120
LOC107177622	648	0	0	0	4.61767	6.471	6.60488	inf	9.29848e-11	6.60509e-09	chr7:2780346-2781129	-	lectin 1-like
LOC102615672	1614	0	0	0	10.7116	13.3485	16.6399	inf	3.68903e-10	2.50417e-08	chr2:30778365-30782131	+	methanol O-anthraniloyltransferase-like
LOC102626593	1734	0	0	0	0.149129	0.166774	0.308532	inf	4.5665e-09	2.77914e-07	chr4:6897371-6899821	+	MYB-like protein A
LOC102621582	1435	0	0	0	0.74655	0.654952	0.969329	inf	1.17304e-08	6.75202e-07	chr6:20641392-20643407	+	MYB-related protein MYB4
LOC102607886	1053	0	0	0	4.56066	3.50155	4.36938	inf	2.5436e-08	1.40628e-06	chr8:19795337-19797691	+	NAC domain-containing protein 2-like
LOC102616691	1440	0	0	0	0.102615	0.200824	0.272451	inf	1.16561e-07	5.77621e-06	chr6:10913277-10914716	-	nodulation-signaling pathway 2 protein-like
LOC107175540	1722	0	0	0	0.836651	0.944643	1.09774	inf	2.56645e-07	1.18719e-05	chr1:5519208-5521172	-	pectinesterase-like
LOC102608534	1053	0	0	0	1.89443	2.16272	2.70969	inf	5.8319e-07	2.58315e-05	chr5:31013842-31015011	+	probable inactive receptor kinase At1g48480
LOC107174686	3257	0	0	0	0.340264	0.0887893	0.262816	inf	2.17955e-06	8.63688e-05	NW_006257116.1:164325-167637	-	probable LRR receptor-like Serine/threonine-protein kinase At4g08850
LOC102610359	2787	0	0	0	1.55082	1.69911	1.77884	inf	2.20567e-06	8.71032e-05	NW_006257083.1:431337-435685	-	probable LRR receptor-like Serine/threonine-protein kinase At4g36180
LOC102628738	1710	0	0	0	21.6463	22.9785	27.7822	inf	2.60494e-06	0.000101473	chr5:28955180-28957714	-	probable receptor-like protein kinase At5g18500
LOC102607076	1128	0	0	0	0.785987	1.18572	0.885335	inf	3.12457e-06	0.000120286	chr6:19239968-19241365	-	pto-interacting protein 1-like
LOC102627192	783	0	0	0	1.17948	0.830996	0.728814	inf	3.72628e-06	0.000141549	chr1:11788767-11798436	-	putative methyltransferase DDB_G0268948
LOC102627166	1713	0	0	0	4.7875	5.14897	5.64249	inf	4.42431e-06	0.000165059	chr5:34528569-34531472	+	putative proline-rich receptor-like protein kinase PERK11
LOC107176533	1077	0	0	0	0.514504	0.671278	0.82791	inf	4.55495e-06	0.000169657	chr4:7562142-7563218	-	receptor-like protein 12
LOC107176920	1296	0	0	0	0.370554	1.4225	3.63268	inf	7.94256e-06	0.00027993	chr5:12386094-12387687	-	receptor-like protein 12
LOC102621097	816	0	0	0	0.407442	0.442994	0.611923	inf	1.76691e-05	0.000582472	NW_006257194.1:80727-83312	-	somatic embryogenesis receptor kinase 1-like, transcript variant X1
LOC102614721	1602	0	0	0	6.0416	3.94879	6.70135	inf	2.16157e-05	0.000702479	chr4:2731958-2734648	+	squalene epoxidase 3-like
LOC102615022	1608	0	0	0	1.28652	1.05657	1.77444	inf	2.56788e-05	0.000816031	chr4:2758263-2760796	+	squalene epoxidase 3-like
LOC102611641	1131	0	0	0	0.13065	0.447459	0.252282	inf	2.59068e-05	0.000822137	chr2:27515910-27518519	-	transcription factor MYB76-like
LOC102626588	786	0	0	0	2.39696	3.12734	3.63016	inf	2.72687e-05	0.000861781	NW_006257440.1:11172-11957	-	tyrosine-sulfated glycopeptide receptor 1-like
LOC102611451	1350	0	0	0	9.27639	10.7909	0.55481	inf	0.000114194	0.00306799	NW_006257092.1:630471-632916	-	uncharacterized LOC102611451
LOC102611756	577	0	0	0	0.768278	0.689136	1.60715	inf	0.000158537	0.0040779	NW_006257139.1:196990-197684	-	uncharacterized LOC102611756
LOC102619854	454	0	0	0	5.61444	0	6.99186	inf	0.000205922	0.00512667	chr3:770615-771160	-	uncharacterized LOC102619854
LOC102621222	997	0	0	0	1.4821	1.45028	1.86023	inf	0.000361614	0.00825845	chr7:31448205-31449393	-	uncharacterized LOC102621222
LOC102624118	1607	0	0	0	0.160915	0.134966	0.310721	inf	0.000369556	0.00842015	chr5:7400181-7429051	+	uncharacterized LOC102624118
LOC107174488	160	0	0	0	0	32.5335	21.3998	inf	0.000591726	0.0126411	NW_006257095.1:793344-793594	+	uncharacterized LOC107174488
LOC107175475	644	0	0	0	1.66351	4.49048	3.37833	inf	0.000654761	0.0136945	chr2:4595139-4595782	+	uncharacterized LOC107175475
LOC107175763	564	0	0	0	0.785987	1.15367	0.379429	inf	0.000656985	0.0137285	chr2:18823032-18823595	-	uncharacterized LOC107175763
LOC107176826	666	0	0	0	1.49762	3.20233	3.4274	inf	0.000837085	0.0169815	chr1:14080579-14081769	+	uncharacterized LOC107176826
LOC107176830	666	0	0	0	1.22029	3.20233	3.32029	inf	0.00120692	0.0229425	chr1:14108589-14109779	+	uncharacterized LOC107176830
LOC107174882	1089	0	0	0	8.48057	11.0536	10.939	inf	0.00148857	0.0274195	NW_006257152.1:3712-4800	+	uncharacterized PE-PGRS family protein PE_PGRS33-like
LOC107174960	1284	0	0	0	1.4673	1.46395	2.13887	inf	0.00151314	0.0278408	chr2:151200-152483	-	UPF0481 protein At3g47200-like
LOC107174679	450	0	0	0	3.11949	2.57055	5.15181	inf	0.00152065	0.0279342	NW_006257115.1:373426-373875	+	vignain-like
LOC102607013	1613	0	0	0	0.0916091	0.179285	0.309565	inf	0.00185708	0.0330045	chr9:16524153-16525765	+	WD repeat-containing protein RUP2
LOC102619840	1155	0	0	0	15.3203	14.8662	21.4924	inf	0.00281361	0.0467454	chr2:2604602-2606112	+	zingipain-2-like
LOC107177624	828	0.13141	0	0	171.144	209.948	215.376	4538.98	3.97681e-151	1.82488e-147	chr7:2789430-2790760	-	putative bark agglutinin LECRPA3
LOC102614727	2877	0.0126066	0.0124178	0	28.8135	31.0722	31.4389	3649.42	6.26856e-189	7.19129e-185	chr5:5495639-5501306	+	ATPase 11, plasma membrane-type-like
LOC102616732	1041	0	0.068638	0	71.7536	64.935	74.0736	3070.63	2.41802e-171	1.8493e-167	chr2:2601749-2602913	+	senescence-specific cysteine protease SAG39
LOC102630908	1026	0.353501	0.208924	0	400.774	373.991	507.811	2280.44	1.96106e-95	2.81217e-92	chr2:12286644-12287793	-	senescence-specific cysteine protease SAG39-like
LOC102616938	1180	0	0.0605527	0	47.3037	36.0564	47.7869	2165.83	2.17199e-92	2.93142e-89	chr2:12449473-12450751	+	senescence-specific cysteine protease SAG39-like
LOC102613232	1605	0.0451952	0.0445185	0	52.8687	54.2112	72.5549	2002.31	1.85745e-67	1.18382e-64	chr9:17687559-17689163	-	inorganic phosphate transporter 1-11
LOC102616361	1512	0.0479751	0.189027	0	111.826	139.86	153.139	1708.11	1.72593e-99	2.82855e-96	chr2:28506170-28509459	+	putative Serine carboxypeptidase-like 23
LOC102612840	1496	0	0.0477621	0	20.0511	23.0035	34.9511	1633.21	4.66769e-28	9.39434e-26	chr2:30643804-30646562	+	methanol O-anthraniloyltransferase-like
LOC102608280	1218	0	0.0293317	0	14.7098	14.4534	18.2724	1617.21	8.38005e-70	5.65505e-67	chr2:17274415-17276455	-	triacylglycerol lipase 2-like
LOC102614186	1366	0	0.0261538	0.0267368	24.1498	27.7596	32.6898	1599.51	3.04392e-75	2.49427e-72	chr8:1348724-1350190	-	subtilisin-like protease SBT1.2
LOC102620908	495	0	0.0721739	0	26.4933	37.2437	36.9633	1395.25	4.36357e-54	1.92534e-51	chr5:6761080-6761689	+	mavicyanin-like
LOC102612787	1548	0.0468594	0	0	16.3945	20.0824	25.9433	1332.07	1.67953e-40	4.81689e-38	chr6:19906330-19908469	-	glycerol-3-phosphate 2-O-acyltransferase 6-like
LOC102607949	465	0.467989	0.614642	0	378.868	432.847	556.318	1263.62	1.1229e-63	6.13425e-61	chr5:29678470-29679350	-	stellacyanin-like
LOC102628168	1647	0.132128	0.13015	0.0665255	113.74	116.456	150.829	1158.82	3.46724e-85	3.61602e-82	chr7:29703402-29705048	+	probable inorganic phosphate transporter 1-3
LOC102607692	1236	0	0.0289046	0	10.7596	10.1777	11.0519	1106.72	6.70792e-52	2.65356e-49	chr2:17269057-17271030	-	triacylglycerol lipase 2-like
LOC107177188	495	0.659439	0.216522	0	281.277	315.257	365.094	1097.8	5.69642e-102	1.00537e-98	chr5:29663442-29664048	-	mavicyanin-like
LOC102631207	1473	0.344717	0.315301	0	249.436	194.583	274.943	1089.31	7.98567e-90	9.64333e-87	chr2:12293262-12294858	-	senescence-specific cysteine protease SAG39-like
LOC102628531	2304	0.0314836	0.0930366	0.0951106	65.3529	81.5377	88.0513	1069.71	5.52893e-114	2.11426e-110	chr5:6982871-6986329	-	cucumisin-like
LOC102621009	3906	0.120712	0.173783	0	84.4563	95.2758	118.559	1012.89	1.49056e-79	1.36797e-76	chr5:6808678-6815837	+	subtilisin-like protease SBT1.7
LOC102619563	1935	0.0562313	0	0	18.4421	18.0461	20.1464	1007.17	1.4624e-108	4.19417e-105	chr2:22374025-22381146	+	probable ammonia channel
LOC102619909	966	0.0750914	0.221901	0	79.0836	92.6535	106.556	937.038	4.40519e-89	5.05363e-86	chr7:8642305-8643479	-	clavaminate synthase-like protein At3g21360
LOC102617886	822	0	0.0434624	0	9.21287	11.9175	13.7111	801.646	1.02633e-39	2.87171e-37	chr1:5516325-5517379	-	chitinase 2-like
LOC102629087	2271	0.0319411	0.0157314	0.0160821	16.9498	15.2011	18.2494	790.536	1.17259e-110	3.84343e-107	chr3:28078405-28081734	-	neutral ceramidase-like
LOC102618416	2274	0.175445	0.0314213	0	40.7427	56.3367	65.6549	786.664	1.69893e-47	6.18734e-45	chr3:25656983-25659256	-	subtilisin-like protease SBT1.7
LOC107176022	1401	0.0517761	0	0	13.0257	11.9462	15.402	779.779	2.83337e-67	1.757e-64	chr3:5671637-5677977	-	uncharacterized LOC107176022
LOC102628027	2347	0.0309068	0	0	5.63486	8.08601	8.23654	710.439	1.5638e-46	5.43634e-44	chr3:20031172-20033617	-	exocyst complex component EXO70A1
LOC102629207	1545	0	0.0231237	0	4.73423	4.93676	5.74817	666.812	1.13749e-34	2.8368e-32	chr1:14024148-14026878	-	uncharacterized LOC102629207
LOC102610292	1196	0.0303254	0.119485	0	29.5284	27.8971	38.7678	642.1	4.42197e-55	2.07057e-52	chr6:10449421-10451313	+	protein PHR1-LIKE 1-like
LOC102610019	3618	0.0400986	0.0296236	0	13.2327	11.9096	17.0938	605.777	4.45671e-54	1.92934e-51	chr9:105254-110252	-	ABC transporter B family member 11-like
LOC102607098	949	0.917239	0.639982	0.230911	318.147	359.16	380.19	591.398	4.45114e-210	1.02127e-205	chr8:17768781-17769729	+	germin-like protein 9-3
LOC102627918	1362	0.0532587	0.0786918	0	22.8646	24.3112	30.01	584.96	2.12754e-72	1.62714e-69	NW_006257107.1:465171-468778	+	cytochrome P450 734A1-like
LOC102619818	1449	0.150183	0.123278	0	49.8925	52.5136	57.2286	583.757	2.63931e-165	1.51391e-161	chr7:2580322-2581974	+	ammonium transporter 3 member 1
LOC102621906	1137	0	0.0314213	0	6.07567	4.64174	6.99525	563.715	2.63047e-30	5.97561e-28	chr1:28346830-28349312	-	GDSL esterase/lipase At4g16230-like
LOC102626274	567	0	0.126018	0	31.4686	16.0659	22.3937	554.906	1.06679e-23	1.73592e-21	chr3:12731762-12732328	-	putative ripening-related protein 1
LOC102631322	983	0	0.0726878	0	11.725	11.1424	13.2796	497.291	1.83097e-46	6.27013e-44	NW_006257077.1:1861142-1862124	-	transcriptional regulator SUPERMAN
LOC102610406	1182	0	0.0906753	0.0617978	19.2208	21.0101	27.5796	444.737	4.32162e-46	1.43703e-43	chr6:20146239-20148026	+	AP2-like ethylene-responsive transcription factor At1g16060
LOC102609064	1245	0.233055	0.0573913	0.234683	57.0292	56.1823	82.4193	372.538	1.13783e-40	3.34696e-38	NW_006257073.1:631514-633466	+	2-methylene-furan-3-one reductase
LOC107178007	489	0.14834	0.365297	0	49.6329	55.9597	73.8126	349.284	3.23757e-41	9.90438e-39	chr7:29701953-29702817	-	uncharacterized LOC107178007
LOC102617938	1361	0	0.0262499	0	3.01285	1.93889	3.9309	338.388	3.18823e-15	3.26566e-13	NW_006257115.1:382786-384349	+	ervatamin-B-like
LOC107178065	447	0.0811391	0	0.163412	17.1897	35.9057	22.8201	310.428	1.25847e-17	1.48074e-15	chr8:1941242-1941688	+	uncharacterized LOC107178065
LOC102621438	657	0.717655	0.21751	0	79.3368	75.4878	127.737	302.152	7.00415e-24	1.15614e-21	chr2:7359087-7359860	-	putative germin-like protein 2-1
LOC102621070	1719	0.021099	0	0	1.78367	1.95567	2.4068	291.3	1.48978e-77	1.31467e-74	chr2:20935907-20939430	+	QWRF motif-containing protein 3
LOC102629809	666	0.108916	0.107285	0	18.8035	21.6564	20.7786	283.248	3.20701e-18	3.87272e-16	chr2:14656349-14657404	-	probable ascorbate-specific transmembrane electron transporter 1
LOC102614506	2855	0.0127037	0.075081	0.0255849	9.82084	9.72396	12.1553	279.617	9.52721e-50	3.6432e-47	chr2:28395054-28399745	-	uncharacterized LOC102614506, transcript variant X5
LOC102607546	1895	0.0574182	0.094264	0.0578192	16.492	19.1901	19.2354	262.134	2.47836e-96	3.7909e-93	chr5:29753803-29755697	-	ankyrin-1-like
LOC102611011	1709	0.0636673	0.0209047	0	6.24696	6.0917	9.45398	257.682	1.12277e-39	3.10373e-37	chr7:2146877-2149389	-	AP2-like ethylene-responsive transcription factor AIL5, transcript variant X2
LOC102613845	659	0.33022	0.325275	1.33011	207.017	121.774	181.525	257.008	2.16558e-54	9.74256e-52	chr4:1254500-1255580	-	EG45-like domain containing protein
LOC102616247	651	0.334278	0.548787	0.953736	131.933	148.203	188.193	254.97	1.16435e-07	5.77621e-06	chr2:7375318-7375968	+	putative germin-like protein 2-1
LOC102629774	1507	0	0	0.0242352	3.33379	1.72706	1.06502	252.767	1.95307e-25	3.5849e-23	chr7:5702139-5704936	+	polygalacturonase At1g48100
LOC102620760	1054	0.206466	0.101687	0.207908	38.2382	41.8415	49.8449	251.762	1.61442e-77	1.3719e-74	chr8:21719776-21721097	-	hypothetical protein
LOC107175460	411	0	0.434624	0.35545	50.0641	68.6027	72.374	241.801	1.46233e-49	5.41155e-47	chr2:2542448-2542858	+	uncharacterized LOC107175460
LOC107175375	678	0	0.210773	0	12.7497	17.3277	20.2004	238.54	5.2872e-32	1.26364e-29	NW_006258055.1:18-935	-	protein disulfide isomerase-like 1-3
LOC102622015	1596	0.022725	0	0	1.43507	2.08374	1.74309	231.547	9.00722e-14	8.07272e-12	chr2:7426339-7427934	-	tetrahydrocannabinolic acid synthase-like
LOC107174884	819	0.0885694	0	0	3.78886	8.47433	8.23069	231.388	2.80504e-15	2.89905e-13	NW_006257152.1:177912-179188	-	protein disulfide isomerase-like 1-4
LOC102610568	888	0.0816873	0	0	4.11846	5.53623	7.30999	207.678	2.72773e-16	2.98024e-14	chr4:3624061-3625335	-	uncharacterized LOC102610568
LOC102626503	2472	0.014672	0.0144523	0.0147745	2.07721	3.33407	3.67917	207.077	3.4491e-22	5.20632e-20	chr5:33696226-33701458	-	auxin response factor 24-like, transcript variant X2
LOC107176376	954	0.038018	0.0374487	0.076567	7.86069	8.98025	14.5432	206.429	3.16924e-19	4.0174e-17	chr3:26573383-26574336	-	transcription repressor OFP7-like
LOC102613773	663	0.0547046	0.377198	0.66104	82.8534	72.0786	59.4439	196.146	8.58516e-105	2.18864e-101	chr7:9896032-9897641	+	probable glutathione S-transferase
LOC102609326	1197	0.0606001	0.0596927	0	5.58596	8.45575	8.90914	190.792	1.01832e-12	8.31741e-11	chr1:14872029-14875716	-	homogentisate phytyltransferase 1, chloroplastic-like
LOC102618069	1839	0	0	0.01986	0.743247	1.61183	1.377	187.919	3.17039e-29	6.92775e-27	chr7:5910606-5913371	+	lysM domain receptor-like kinase 3
LOC107178066	447	0.486834	0.0799241	0	31.4043	37.7657	35.5866	184.835	3.91047e-84	3.90095e-81	chr8:1954648-1955094	+	uncharacterized LOC107178066
LOC102611714	2214	0.0327635	0.0645457	0.230946	17.5697	19.9518	22.6499	183.307	8.5078e-54	3.61487e-51	chr1:23770507-23773184	-	ABC transporter G family member 17
LOC102630734	2469	0.77856	1.89555	2.17449	239.693	285.995	348.704	180.339	5.08428e-53	2.0831e-50	chr3:25662689-25665157	+	subtilisin-like protease SBT1.9
LOC102606641	2029	0	0	0.0180002	1.87529	1.33619	0	178.414	0.00148633	0.0274195	chr4:9133119-9136156	+	(-)-germacrene D synthase-like
LOC107177618	921	0	0.155162	0	6.93904	8.79178	8.94563	159.037	1.94896e-30	4.4717e-28	chr7:2593941-2594861	+	U-box domain-containing protein 11-like
LOC107177633	414	0.52564	0.258885	0.352874	51.0398	65.6607	61.77	156.911	2.81322e-18	3.41515e-16	chr7:4222307-4222934	-	EG45-like domain containing protein
LOC102627683	682	0	0	0.107104	5.25413	5.83038	5.54345	155.251	4.31342e-72	3.19249e-69	chr7:13579705-13580957	+	lysosomal Pro-X carboxypeptidase-like
LOC102610425	549	0.0660641	0	0	2.96069	3.02882	4.22279	154.582	1.01728e-62	5.42801e-60	chr8:675618-676166	-	auxin-responsive protein SAUR64
LOC102614438	2298	0.0157829	0.0466398	0.111252	8.00557	8.46293	10.0108	152.465	2.75993e-11	2.02013e-09	chr4:2720249-2725451	-	cycloartenol synthase 2-like
LOC102626924	2571	0.0282141	0	0	1.06327	1.58878	1.59534	150.541	9.10241e-18	1.08774e-15	chr1:16227749-16230319	-	probable disease resistance protein At1g12280
LOC102630025	1559	0.674667	0.0916641	0.234269	42.5098	46.4201	56.5766	145.419	3.42576e-71	2.45627e-68	chr3:24048815-24051246	-	abscisic acid 8'-hydroxylase 3-like
LOC102628381	1629	0.155853	0.548282	0.0672605	30.8185	38.1899	41.3371	143.047	5.68534e-17	6.52222e-15	chr2:7539674-7541302	+	cannabidiolic acid synthase-like
LOC102621730	648	0	0	0.112724	4.50366	5.13217	6.27463	141.145	1.71622e-66	1.03624e-63	chr2:7386176-7386823	+	putative germin-like protein 2-1
LOC107176152	1647	0	0.13015	0.177401	12.1119	14.354	16.3281	139.144	5.37465e-60	2.74035e-57	chr3:11882608-11886129	-	uncharacterized LOC107176152
LOC102611601	1814	0.0799761	0.0590839	0.0402673	7.71818	8.60864	8.41521	137.971	1.22689e-49	4.61473e-47	chr7:19312213-19316509	+	monocopper oxidase-like protein SKU5
LOC102609644	986	0	0	0.0740821	3.25953	2.45633	3.83431	128.913	8.65358e-16	9.14967e-14	chr3:22413972-22415168	-	uncharacterized LOC102609644
LOC102613311	1914	0.64428	2.09055	1.66011	220.124	163.744	174.922	127.144	1.53451e-102	3.2007e-99	chr8:19080356-19082269	-	high affinity nitrate transporter 2.4-like
LOC102613551	1338	0.054214	0.0534022	0	3.45117	5.07914	5.03807	126.081	3.8575e-25	6.86096e-23	chr4:2520052-2523224	-	probable LRR receptor-like Serine/threonine-protein kinase At1g56140
LOC102618268	1107	0.262108	0	0.0989769	14.0157	15.2169	15.3684	123.519	1.86028e-52	7.48811e-50	chr7:31294552-31296096	+	protein SRG1-like
LOC107174318	4440	0.0735186	0.0885105	0.0987094	9.18542	10.128	11.2381	117.173	1.38455e-102	3.17671e-99	NW_006257085.1:487425-493814	-	pleiotropic drug resistance protein 2-like
LOC102626006	1346	0	0.159254	0	6.1203	3.67929	7.97591	111.617	1.11249e-13	9.85523e-12	NW_006257430.1:2464-4007	+	ervatamin-B-like
LOC102631302	1438	0.201776	0.670795	0.228583	33.3192	42.2317	46.5051	110.844	3.01342e-56	1.44042e-53	chr9:2211699-2215123	+	bifunctional epoxide hydrolase 2-like
LOC107175448	828	0.0438033	0.0862948	0.0882185	5.44305	8.29491	9.13196	104.756	1.26754e-22	1.97839e-20	chr2:1246175-1247735	+	uncharacterized LOC107175448
LOC107176683	2883	0.0251607	0	0	1.19166	0.225692	1.20001	104.026	2.13278e-05	0.000694107	chr4:16135093-16137975	+	receptor-like protein 12
LOC102618132	6966	0.161405	0.0512863	0.0524296	6.57584	10.062	10.4398	102.133	6.12806e-33	1.51185e-30	NW_006257185.1:57999-67025	+	uncharacterized LOC102618132
LOC102619136	2928	0	0.0976122	0.112262	5.12234	7.43214	8.10045	98.4158	3.77017e-31	8.91782e-29	chr7:26151181-26188158	-	protein disulfide isomerase-like 1-3, transcript variant X5
LOC102621413	2989	0.0242684	0	0.012219	1.00109	1.22147	1.36031	98.1947	1.00975e-16	1.15262e-14	chr7:19969454-19974587	-	putative receptor-like protein kinase At3g47110
LOC107176079	2106	0.430546	0.797305	0.173421	41.2214	43.2201	50.2818	96.1436	5.21429e-102	9.96972e-99	chr3:8284389-8287905	+	receptor-like protein 12
LOC107176107	177	0.204911	0	0	5.21771	5.51415	8.6647	94.6585	7.91669e-16	8.40928e-14	chr3:8532235-8543335	-	uncharacterized LOC107176107
LOC102622812	2112	0	0.0507472	0	1.24187	1.83138	1.67186	93.5049	1.43617e-12	1.16436e-10	chr9:18303331-18306266	+	ferric reduction oxidase 2-like
LOC102625967	1332	0	0.18775	0	5.76862	3.55513	7.81875	91.3049	8.12012e-08	4.11276e-06	chr9:12949846-12951375	-	ervatamin-B-like
LOC102622834	2943	0	0	0.0124099	0.351464	0.282505	0.460524	88.1952	1.9266e-07	9.17095e-06	NW_006257124.1:409668-412610	-	LRR receptor-like Serine/threonine-protein kinase FLS2
LOC107176922	1557	0.139766	0.229454	0.0469139	5.31462	12.4441	17.2949	84.2364	3.43198e-29	7.35919e-27	chr5:12396914-12398470	-	receptor-like protein 12
LOC102628626	2337	0.0465586	0	0	1.78621	2.10363	0.0305232	84.2028	5.29054e-08	2.79049e-06	chr4:11457105-11461337	-	uncharacterized LOC102628626, transcript variant X2
LOC107177173	1413	0.0513364	0.151703	0.232627	12.7321	9.18418	14.6906	84.025	1.92078e-15	2.01235e-13	chr5:27278257-27279669	+	vinorine synthase-like
LOC102628998	1333	0	0.160807	0	4.62806	2.95587	5.75264	82.9353	3.05969e-15	3.14805e-13	NW_006257954.1:529-2064	+	ervatamin-B-like
LOC102608413	1160	0.468998	0.215588	0.598213	47.4824	35.5874	22.8142	82.5414	6.21635e-07	2.73234e-05	NW_006257181.1:61409-62930	+	lysosomal Pro-X carboxypeptidase-like
LOC102630325	1408	0	0.152242	0	4.40778	2.74707	5.39555	82.4372	1.47876e-19	1.90611e-17	NW_006257135.1:328154-329764	+	ervatamin-B-like
LOC102607045	1186	0.672784	0.542217	0.92384	95.624	51.0527	28.2083	81.7662	1.97384e-07	9.33767e-06	NW_006257181.1:58994-60541	+	lysosomal Pro-X carboxypeptidase-like
LOC102624111	1898	0	0	0.0192426	0.330876	0.476137	0.73287	80.0247	0.00131605	0.0246695	chr4:2739296-2742078	+	squalene epoxidase 3-like
LOC102608156	1386	0.0261682	0	0	0.772944	0.625945	0.694799	80.0089	1.23034e-16	1.39058e-14	chr7:29783444-29785853	-	WRKY transcription factor 55
LOC102615325	423	0.0857427	0.0844588	0.0863415	5.67657	6.92202	7.6729	79.0179	5.88156e-14	5.39786e-12	chr5:22227948-22228655	+	uncharacterized LOC102615325
LOC102613957	615	0.766665	0.580912	0.296931	38.9837	45.0826	45.5833	78.8379	6.59053e-68	4.32037e-65	chr5:4994730-4995344	-	putative germin-like protein 9-2
LOC107174887	478	0	0.298963	0	5.25526	9.45302	8.65543	78.1492	4.37607e-43	1.39451e-40	NW_006257152.1:250561-251246	-	protein disulfide isomerase-like 1-3
LOC102627325	897	0.849111	0.796568	0.895757	70.6293	51.2202	75.0703	77.4837	7.29288e-07	3.12762e-05	NW_006257073.1:1685372-1686268	+	hevamine-A
LOC107178343	582	0	0.12277	0	1.45988	4.03718	3.79951	75.7235	7.92032e-08	4.02044e-06	chr8:21453296-21453877	-	transcriptional regulator TAC1-like
LOC102611582	1875	0.193436	0.323916	0.311658	18.7761	19.9732	23.6634	75.2858	1.531e-06	6.23932e-05	chr6:1121303-1124316	+	protein NRT1/ PTR FAMILY 4.5-like
LOC102624511	801	0	0	0.0455961	1.06074	0.857451	1.4694	74.2956	9.13373e-73	7.22636e-70	chr6:12083382-12084270	-	Serine/threonine-protein phosphatase PP1-like
LOC102610704	1422	1.19877	1.30644	0.565045	56.3213	72.8051	83.4974	69.2528	6.75948e-40	1.91469e-37	chr6:20178111-20180526	+	Serine carboxypeptidase-like 45
LOC102619334	2055	0.105895	0	0	1.65382	2.3923	2.77694	64.4323	3.07735e-07	1.41496e-05	chr8:896631-898785	-	Serine/threonine protein phosphatase 2A 57 kDa regulatory subunit B' alpha isoform-like
LOC102615501	2676	0	0.0400516	0.15013	2.19495	3.60673	6.2776	63.5145	5.90061e-19	7.39801e-17	chr5:12424652-12427327	-	receptor-like protein 12
LOC102629352	1515	0.1197	0.282979	0.506252	24.7251	18.3008	12.6892	61.2974	1.28144e-20	1.77117e-18	NW_006257073.1:2363794-2366120	+	aluminum-activated malate transporter 10
LOC102606953	1388	0.209044	0.900873	0.421008	33.0024	29.3249	30.8868	60.8874	6.06317e-87	6.62445e-84	chr5:2383243-2385107	-	hypersensitive-induced response protein 1
LOC102626415	765	0.379285	1.91473	0.859352	64.3215	25.5637	95.5765	58.8139	2.02005e-06	8.08867e-05	chr6:19705959-19706723	-	metalloendoproteinase 3-MMP-like
LOC102624297	1320	0.0274766	0.135326	0.110674	4.02997	5.72349	4.64743	52.6586	1.58142e-22	2.45162e-20	chr4:301228-302649	-	acidic mammalian chitinase-like
LOC102612044	861	0	0.0829874	0	0.98682	1.30151	1.86409	50.0368	2.12988e-07	9.95274e-06	NW_006257167.1:103533-122051	+	protein disulfide isomerase-like 1-4
LOC102619310	1343	0	0.212813	0	2.88819	3.20302	4.27571	48.7138	8.61653e-18	1.03507e-15	chr5:1054569-1056593	+	probable inactive receptor kinase At3g08680, transcript variant X1
LOC107176932	2223	0.0652617	0.112498	0.147864	3.50636	4.29292	8.03816	48.6372	4.56359e-08	2.4294e-06	chr5:12662532-12664754	-	receptor-like protein 12
LOC102614431	1436	0.0757712	0.0995155	0.0254335	2.49534	2.99558	4.04848	47.5259	2.77707e-14	2.59012e-12	NW_006257204.1:5530-10832	+	homogentisate phytyltransferase 1, chloroplastic-like
LOC102609008	1815	0	0.0393676	0.0804903	1.85216	1.55348	2.2009	46.7766	1.51897e-17	1.7691e-15	chr5:16935791-16937924	+	probable leucine-rich repeat receptor-like protein kinase At1g68400
LOC102611563	501	0	0.285238	0	2.28579	6.2051	4.55618	45.741	0.000163378	0.00418831	NW_006257167.1:114229-114938	+	protein disulfide isomerase-like 1-3
LOC102616836	691	0	0	0.0528545	0.962293	0.418505	1.03231	45.6557	7.39842e-08	3.78905e-06	chr2:7987931-7989017	+	uncharacterized LOC102616836
LOC102606867	1986	0.0365248	0.125923	0.22068	4.89204	5.49688	7.0758	45.5846	2.31918e-29	5.11647e-27	chr5:8454834-8457326	+	MAR-binding filament-like protein 1-1, transcript variant X1
LOC102626298	1845	0.0982904	0	0.0395908	1.70191	1.72415	2.66773	44.1959	3.99022e-15	4.05096e-13	chr4:6811527-6813995	-	5'-adenylylsulfate reductase 3, chloroplastic-like
LOC107175601	2742	0.701045	0.377847	0.559425	19.8179	22.8465	25.2474	41.4522	6.38797e-70	4.44138e-67	chr1:7494435-7497176	-	uncharacterized LOC107175601
LOC102629848	2118	0.0513728	0	0.0172438	1.18603	1.53605	0.101038	41.1434	1.78165e-20	2.43323e-18	chr4:11450306-11453344	-	uncharacterized LOC102629848, transcript variant X6
LOC102616952	3498	0.228108	0.255332	0.208819	7.1496	8.96991	11.848	40.4004	1.41636e-28	2.90151e-26	chr3:8375242-8393537	+	receptor-like protein 12, transcript variant X1
LOC102628765	1015	0.107199	0.281585	0.323845	7.75223	10.6842	10.085	40.0228	0.00191642	0.0339277	chr1:16990736-16993673	-	neurogenic locus notch homolog protein 3-like, transcript variant X2
LOC102615413	1728	0	0.0826992	0	1.06891	0.732171	1.40354	38.7503	2.80867e-09	1.74168e-07	chr4:16152774-16154501	+	probable LRR receptor-like Serine/threonine-protein kinase IRK
LOC102625196	2094	0.0692821	0.0341223	0.174415	2.82265	3.84961	4.08783	38.7305	9.4919e-24	1.55559e-21	chr1:1912454-1916809	-	uncharacterized LOC102625196
LOC102627001	963	0.527278	2.67111	1.1757	58.4234	30.255	78.703	38.2666	1.09048e-08	6.3182e-07	chr6:19717601-19718563	-	metalloendoproteinase 3-MMP-like
LOC102609561	708	0.409821	1.9175	0.619025	39.2893	21.9545	44.0288	35.7299	1.5737e-13	1.36769e-11	NW_006258152.1:1221-1928	-	metalloendoproteinase 3-MMP-like
LOC102623725	819	1.37283	1.65762	0.401346	31.0777	45.9909	43.9841	35.2739	1.08531e-32	2.64907e-30	chr4:3993088-3994282	+	acyl carrier protein 1, chloroplastic-like
LOC102608706	1162	0.68668	0.553416	0.942921	23.5891	25.5714	26.3968	34.6114	1.21719e-58	6.07114e-56	NW_006257181.1:63807-81582	+	lysosomal Pro-X carboxypeptidase-like
LOC102627383	827	0.0877126	0.0863992	0.220813	3.84155	4.23989	5.08903	33.3493	8.03832e-14	7.26107e-12	chr7:13602654-13604821	+	lysosomal Pro-X carboxypeptidase-like
LOC102611760	1831	0.0792336	0.0585353	0.11968	2.74387	2.74419	2.99979	32.9691	1.72412e-17	1.99789e-15	chr4:3651548-3664125	+	ankyrin repeat-containing protein At3g12360-like, transcript variant X1
LOC107176678	1143	0.0634631	0.0625128	0.0319532	2.81181	0.822272	1.40419	31.9021	7.23605e-05	0.00202886	chr4:16004900-16006042	+	receptor-like protein 12
LOC102628939	1416	0.0768414	0.151382	0.0773781	1.80011	3.54846	4.18122	31.1837	3.90853e-09	2.39139e-07	chr8:7147931-7150339	+	COBRA-like protein 1
LOC102626059	1787	0.507403	0.399844	0.470071	9.61261	12.6024	19.9588	30.6202	8.6015e-10	5.62259e-08	chr8:18528091-18531853	-	lysosomal Pro-X carboxypeptidase-like
LOC107176842	609	0	0.351981	0.599712	8.06766	10.803	9.60473	29.9208	2.40477e-18	2.93484e-16	chr1:14407430-14408038	+	uncharacterized LOC107176842
LOC102614488	1293	0.0561008	0.0552607	0.0564926	1.74279	1.84516	1.32404	29.2634	5.18701e-20	6.87923e-18	chr9:935894-937186	+	DELLA protein GAI-like
LOC102629866	1134	0.0639668	0.189027	0.354274	4.75612	6.02472	6.76214	28.8884	1.03597e-05	0.000355829	chr6:10311842-10313201	-	hypothetical protein, transcript variant X4
LOC107176083	435	0.33351	0.164258	0.923557	5.51998	15.9551	19.514	28.8386	1.86837e-09	1.19078e-07	chr3:8392956-8393390	+	receptor-like protein 2
LOC102618735	2485	0.0291905	0.0287534	0.0146972	0.639227	0.523678	0.889864	28.2591	3.16031e-08	1.72643e-06	chr1:16396816-16401434	-	boron transporter 4-like
LOC107175449	783	0.370566	0.31939	0.233221	7.31279	8.40229	9.97564	27.8286	6.37693e-20	8.31319e-18	chr2:1248269-1249548	+	probable rhamnogalacturonate lyase C
LOC107177679	579	0	0	0.252314	1.21224	3.24648	2.3408	26.9486	1.23767e-06	5.08909e-05	chr7:6302752-6303330	-	proline-rich protein HaeIII subfamily 1-like
LOC102610897	1029	0.70494	0.0347192	1.0293	12.0984	14.649	20.7274	26.8377	8.27241e-15	8.11121e-13	chr5:19689209-19690237	-	probable carboxylesterase 18
LOC107177571	1268	0.114414	0.140876	0.172819	3.26296	3.59203	4.47236	26.459	1.44813e-15	1.52412e-13	chr6:17139177-17140444	-	vacuolar iron transporter homolog 4-like
LOC107175249	754	1.68358	1.08979	0.726574	26.8976	25.3614	37.9369	25.7707	2.09297e-20	2.84149e-18	NW_006257398.1:11456-12209	-	receptor-like protein 12
LOC102623847	2629	0.496649	0.163071	0.0833529	4.49648	6.90242	7.69221	25.6921	3.94487e-17	4.5483e-15	chr6:18452557-18455415	-	protein PLASTID MOVEMENT IMPAIRED 2-like, transcript variant X2
LOC102611731	778	0	0.183682	0.140832	2.56405	3.20596	1.74206	23.1487	2.0511e-08	1.14224e-06	chr9:13957939-13968216	+	naringenin,2-oxoglutarate 3-dioxygenase-like
LOC102623153	1827	0.317628	0.195545	0.47977	6.04569	8.23082	8.45294	22.891	6.16261e-31	1.44281e-28	chr4:6213363-6215316	+	probable inactive receptor kinase At2g26730
LOC107174675	644	0.112637	0.221901	0.340271	5.27734	5.6131	4.48598	22.7863	1.33794e-11	1.01313e-09	NW_006257115.1:257458-259713	+	endochitinase EP3-like
LOC102629648	2362	0.322461	0.529387	1.09784	14.4356	14.2175	14.481	22.1236	1.27067e-54	5.83085e-52	chr3:20625754-20630665	+	oligopeptide transporter 4-like
LOC102629398	1071	0	0.100073	0	1.03477	0.303768	0.832548	21.695	9.85326e-05	0.00267859	chr6:19533372-19535315	+	GDSL esterase/lipase 7-like
LOC102618008	1431	0.506907	1.47298	1.04642	18.7417	21.8001	24.9988	21.657	5.18345e-06	0.000190286	chr2:3745800-3747230	+	kelch-like protein 8
LOC102608418	1442	0.201216	1.7095	3.01399	39.9643	16.0687	50.2346	21.5785	1.19908e-40	3.4825e-38	NW_006257487.1:2768-4336	-	cytochrome P450 83B1-like
LOC102608458	1625	0.602626	0.461691	0.247229	7.91114	10.9224	9.26227	21.4219	2.83254e-13	2.39815e-11	chr8:5181175-5182886	+	protein HYPER-SENSITIVITY-RELATED 4-like
LOC102621517	1343	0.270061	1.09067	1.5501	23.5732	13.485	25.0966	21.3529	2.48377e-19	3.16598e-17	chr1:23639943-23642980	-	probable mannitol dehydrogenase
LOC102616834	694	1.8814	3.14019	2.05242	37.8995	51.1494	61.2084	21.2408	4.41088e-32	1.0653e-29	chr2:7389110-7390824	-	putative germin-like protein 2-1, transcript variant X2
LOC107176921	576	0.125935	0.310122	0.0634071	2.69364	3.70269	4.08677	20.9887	2.27943e-08	1.26632e-06	chr5:12396248-12396823	-	receptor-like protein 12
LOC102610949	939	0	0.190235	0.116685	2.04574	2.15581	1.97513	20.1247	4.82159e-08	2.5608e-06	chr9:5191639-5193023	+	hypothetical protein
LOC102612489	3693	0.540158	0.570766	0.415365	8.40259	9.42617	12.3234	19.7552	6.88199e-23	1.08897e-20	chr7:938249-948341	-	uncharacterized LOC102612489
LOC107178695	1314	0.193215	0.190321	0.472513	4.49819	5.6946	6.37868	19.3581	1.38993e-18	1.72381e-16	NW_006257073.1:1164398-1168338	-	Serine/threonine-protein kinase STY8-like
LOC102620492	4701	0.146589	0.0683971	0.0155382	1.2966	1.5379	1.55533	19.0428	6.86137e-06	0.000245214	chr1:21952011-21966328	+	pleiotropic drug resistance protein 1-like
LOC102619689	1679	0.172813	1.57459	3.17587	34.4111	14.6832	44.4395	18.9983	0.000232711	0.00569831	NW_006257266.1:14207-16012	+	cytochrome P450 83B1-like
LOC102609520	2945	0.221679	0.266884	0.16122	3.67532	3.94011	4.63844	18.8584	5.5065e-26	1.03558e-23	chr1:26733549-26737967	+	uncharacterized LOC102609520, transcript variant X2
LOC102626529	1862	0.0779144	0.115122	0.117688	1.96412	0.815376	3.04562	18.7469	9.42786e-18	1.12079e-15	chr8:7556189-7558127	-	geraniol 8-hydroxylase-like
LOC102620314	2223	0.0326308	0.0160711	0	0.448681	0.341482	0.11231	18.5306	4.92983e-09	2.99233e-07	chr2:1649188-1656442	+	gamma-terpinene synthase, chloroplastic, transcript variant X3
LOC102578030	666	1.85158	2.52121	2.4129	43.8193	32.349	49.1617	18.4698	1.15923e-05	0.000395207	chr8:16494558-16495393	-	pathogenesis-related protein PR-4A
LOC102622936	1784	0.0203302	0.0801033	0.122833	0.993938	1.41838	1.69935	18.416	2.79764e-23	4.52036e-21	chr3:16028278-16031573	-	cysteine-rich receptor-like protein kinase 10
LOC102624113	1679	0.172813	1.25541	2.6103	26.1384	11.8198	35.8363	18.2726	0.000370034	0.00842267	NW_006257323.1:23968-25773	-	cytochrome P450 83B1-like
LOC107175634	1107	0.131054	0.161364	0	1.50168	0.816358	2.67417	17.0722	0.000394161	0.00885763	chr2:12566431-12567754	+	glutamate receptor 3.2-like
LOC102618665	2041	0.515338	0.385092	0.28631	5.55659	6.26973	7.6016	16.3708	3.96193e-06	0.000149757	chr2:10132301-10135344	-	palmitoyl-acyl carrier protein thioesterase, chloroplastic-like, transcript variant X1
LOC107175574	155	0.233995	1.38294	0	9.29493	8.16253	8.97411	16.3467	4.02228e-26	7.69061e-24	chr2:7761268-7761607	-	uncharacterized LOC107175574
LOC102621203	2979	0.0121749	0.0599632	0	0.272813	0.339763	0.538767	15.9603	1.5867e-05	0.000527611	chr6:13957407-13960457	+	LRR receptor-like Serine/threonine-protein kinase GSO1
LOC102606732	1094	0.895126	1.89407	1.76937	22.7254	21.4445	26.277	15.4537	3.17904e-39	8.48138e-37	NW_006257087.1:892016-893250	+	chitinase 10
LOC102607985	1419	0.0255597	0.0755308	0	0.442568	0.687812	0.427292	15.4087	0.00029853	0.00706861	chr1:28270061-28271850	-	ammonium transporter 3 member 2-like
LOC107174502	414	4.02991	5.78175	4.85202	64.3351	76.7497	83.2215	15.2967	8.92041e-44	2.88267e-41	NW_006257097.1:81251-81664	-	uncharacterized LOC107174502
LOC107176535	1581	0.160585	0	0	0.397219	1.05175	0.992612	15.2043	6.37431e-05	0.00181008	chr4:7563433-7565013	-	LRR receptor-like Serine/threonine-protein kinase ERL2
LOC102627629	1313	0.359101	0.979542	2.16965	20.8762	7.18562	24.5019	14.9827	9.6641e-10	6.29924e-08	NW_006257105.1:643093-644614	+	cytochrome P450 83B1-like
LOC102625280	1458	1.3433	2.96492	2.88072	36.9414	33.3715	36.4491	14.8509	2.81374e-57	1.37358e-54	chr7:5152588-5155849	-	WAT1-related protein At1g70260-like, transcript variant X1
LOC102613546	638	0.0568482	0.503973	0.457962	4.74795	3.68282	6.5966	14.7503	1.85201e-05	0.000608775	chr4:1251986-1253107	-	EG45-like domain containing protein 2
LOC102626302	2069	1.68286	2.26202	3.31862	31.2457	36.5851	36.149	14.3154	3.07367e-65	1.76305e-62	chr5:812886-816443	-	3-oxoacyl-[acyl-carrier-protein] synthase I, chloroplastic-like
LOC102620836	2810	0.0387215	0.0254278	0.0129973	0.368099	0.180098	0.533091	14.016	0.000154163	0.00397877	chr6:17217482-17220291	-	receptor-like protein kinase FERONIA
LOC102619293	2441	0.0297166	0.0292717	0.0149621	0.393476	0.236941	0.394507	13.8596	0.00272974	0.0456829	NW_006257157.1:26130-32439	+	zeaxanthin epoxidase, chloroplastic-like, transcript variant X1
LOC107174660	1677	0.0216274	0.0426071	0.0217785	0.550706	0.107777	0.531699	13.8372	0.00257633	0.0434961	NW_006257114.1:179593-181548	-	probable LRR receptor-like Serine/threonine-protein kinase At3g47570
LOC102614900	1431	0.0253453	0.0499316	0	0.361411	0.151565	0.523405	13.7676	0.00262854	0.0441827	NW_006257081.1:663352-665331	-	wall-associated receptor kinase 3-like
LOC102623900	3265	0	0.0109421	0.0223721	0.0905149	0.221429	0.14201	13.6264	0.000201763	0.00505377	chr2:30254826-30258676	+	receptor-like protein 12
LOC102611367	3883	0.130767	0.276019	0.366824	3.20609	3.59342	3.72921	13.6099	2.03896e-24	3.46533e-22	NW_006257156.1:50588-56918	-	probable cellulose synthase A catalytic subunit 3 [UDP-forming]
LOC102607222	1774	0.265783	0.543745	0.226464	7.45491	5.39984	1.22641	13.592	2.16634e-18	2.65799e-16	chr3:18989444-18992909	-	F-box protein PP2-B15-like
LOC107174247	834	0.0434882	0.171348	0.0875839	2.08183	0.823523	1.15467	13.4251	3.88218e-05	0.00117355	chr2:10036116-10036949	-	probable Serine/threonine-protein kinase At1g18390
LOC102626553	1340	0	1.01313	0.517856	6.75421	6.71712	6.97357	13.3541	0.00186425	0.0331062	chr9:13887282-13888704	-	1-aminocyclopropane-1-carboxylate oxidase 5-like
LOC102625631	1587	0.342809	0.180094	0.368216	3.37524	3.64444	4.60718	13.0475	6.18494e-05	0.00176282	chr6:2721124-2725990	-	Serine carboxypeptidase-like 20
LOC102609527	732	0.198192	1.12254	0.648623	8.27648	8.6914	8.57551	12.9704	4.7841e-14	4.40829e-12	chr2:7757346-7759901	-	uncharacterized LOC102609527
LOC102608606	2214	0	0.112955	0	0.450505	0.424506	0.579941	12.8808	4.74411e-14	4.38907e-12	NW_006257659.1:1590-4201	-	wall-associated receptor kinase-like 9
LOC107176933	879	0.0825237	0.162576	0.20775	1.38688	1.39823	2.8809	12.5119	6.13407e-05	0.00175486	chr5:12668276-12669414	-	receptor-like protein 12
LOC102616491	1536	0.236127	0.232592	0.356665	3.67971	3.22417	3.13474	12.1624	5.05163e-12	3.9157e-10	chr4:12466913-12471420	+	cytokinin dehydrogenase 3-like
LOC102609073	2180	1.34762	1.45854	0.284808	11.0485	10.8445	15.4936	12.0954	1.61569e-16	1.80832e-14	chr3:8320428-8323658	+	receptor-like protein 12
LOC102614267	861	0	0.0829874	0.0848373	0.901009	0.377857	0.704213	11.8164	6.19572e-10	4.10851e-08	chr6:11893989-11895562	+	acid phosphatase 1
LOC102628684	1632	0	0.131346	0.469958	2.03721	2.14852	2.90663	11.795	0.0021104	0.036794	chr2:7543780-7545411	+	cannabidiolic acid synthase-like 1
LOC107175633	414	4.73076	7.76654	7.67501	70.6705	80.2423	86.3229	11.7605	0.000339143	0.00783614	chr2:12376302-12376715	+	uncharacterized LOC107175633
LOC102623644	1216	0	0.1469	0.0300349	0.394932	0.951272	0.733272	11.7528	2.44682e-39	6.60469e-37	chr5:28051570-28052785	+	inositol-tetrakisphosphate 1-kinase 1-like
LOC102622667	1522	0.0714898	0	0.119982	0.995136	0.380009	0.867053	11.7103	6.10054e-05	0.00174964	chr5:18648270-18649791	+	aspartic proteinase CDR1-like
LOC102615977	1804	1.58828	1.48529	1.23496	16.5048	9.2575	24.397	11.6419	2.26586e-05	0.000731194	chr3:3873990-3878140	+	cannabidiolic acid synthase-like 2
LOC102629163	1826	2.82049	2.38695	1.30009	22.1325	14.9067	38.4204	11.5957	0.00243178	0.041514	NW_006257165.1:46889-49134	-	cannabidiolic acid synthase-like 2
LOC102610872	1799	0.0201607	0.0595765	0	0.225878	0.28131	0.416339	11.5821	7.02232e-05	0.00197694	chr3:27685253-27689410	-	synaptotagmin-2
LOC102625024	1770	0.0614732	0.0807369	0.0206342	0.667867	0.571838	0.644815	11.5725	7.74475e-05	0.00214608	chr9:14882315-14884249	+	ankyrin repeat-containing protein At2g01680-like
LOC107174972	723	0.752472	0.691791	0.151546	6.28463	5.39975	6.5117	11.4024	1.58746e-10	1.0905e-08	NW_006257175.1:201131-201853	+	receptor-like protein 2
LOC102629293	787	0.553024	0.453953	0.881737	5.39804	8.58925	7.2511	11.2449	3.14367e-12	2.48719e-10	chr5:29662392-29663269	+	uncharacterized LOC102629293
LOC102620966	2164	0	0.0990556	0	0.375559	0.183748	0.510932	10.8044	0.000706802	0.0146362	chr2:14766809-14769263	+	glutamate receptor 1.3-like
LOC102624561	1161	0.0624792	0.0307718	0.0943733	1.08183	0.467033	0.460805	10.7111	5.13825e-15	5.1707e-13	chr2:27952063-27956682	-	bidirectional sugar transporter SWEET4-like
LOC102630229	722	0.803749	1.88032	0.455266	12.7402	10.4139	10.2751	10.6485	0.00071217	0.0147075	NW_006257283.1:16407-17207	-	probable glutathione S-transferase parC
LOC102617384	2002	0.416679	0.160607	0.036486	1.69761	1.98617	2.72575	10.4429	8.63672e-22	1.28676e-19	chr5:8726917-8729024	-	UDP-glycosyltransferase 83A1-like
LOC102629987	2866	0.771954	0.747929	1.32531	8.68754	8.87942	11.6482	10.2683	0.00100713	0.0196828	chr8:12535782-12538689	+	cannabidiolic acid synthase-like, transcript variant X1
LOC102625186	1707	0.127484	0.0627875	0.128374	1.06041	0.656472	1.52527	10.1748	5.74002e-10	3.82846e-08	chr7:13135318-13137480	-	phenylalanine N-monooxygenase-like
LOC102626135	1101	0.065884	0.0973462	0.16586	0.671051	0.886471	1.7817	10.1468	1.42021e-05	0.000476124	chr1:27222058-27223603	-	probable pectinesterase 53
LOC102614005	740	5.88149	7.19349	6.02127	60.2544	55.2972	76.779	10.0716	5.95739e-05	0.00171716	chr9:1842932-1844177	+	major allergen Pru ar 1-like
LOC102607842	1606	0.542005	0.845324	3.11555	13.2492	9.29593	22.2748	9.95362	1.84346e-21	2.67699e-19	chr5:24347642-24378757	+	chitinase 4-like, transcript variant X1
LOC107175387	483	1.05128	1.10951	2.49532	10.7841	9.50484	25.5498	9.84486	0.00195162	0.0343653	NW_006258214.1:54-536	-	heterodimeric geranylgeranyl pyrophosphate synthase large subunit 1, chloroplastic-like
LOC102619156	2622	0.0276653	0.0408765	0.0278585	0.309958	0.317091	0.312863	9.75009	0.000742875	0.0152866	chr9:834939-837560	+	receptor-like protein kinase ANXUR1
LOC107176084	1021	0.959126	0.244939	0.250399	3.40107	4.49641	6.1831	9.68094	4.87083e-44	1.59652e-41	chr3:8529074-8530224	+	receptor-like protein 12
LOC102622009	2342	4.94016	6.72724	4.8811	46.784	61.4923	51.5502	9.65807	6.61272e-27	1.27498e-24	chr1:24859398-24861973	-	probable indole-3-acetic acid-amido synthetase GH3.1
LOC102610857	2968	0.635444	0.878707	0.75063	6.94518	6.56467	8.1475	9.56267	2.86717e-08	1.57756e-06	chr3:8560541-8563779	+	receptor-like protein 12
LOC102619887	1071	0.101594	0.0667153	0.136405	0.758833	1.04631	1.06566	9.42129	2.74857e-30	6.18267e-28	chr5:7348160-7350363	-	protein phosphatase inhibitor 2-like
LOC102607011	1213	2.48173	5.30148	4.06474	42.7886	30.7544	38.048	9.41859	0.000280828	0.00669088	chr9:14117320-14118621	+	acidic endochitinase-like
LOC102608067	2204	1.15192	0.891531	1.19311	8.2632	10.4148	11.6514	9.37087	1.41623e-20	1.94574e-18	chr1:3826988-3831284	+	probable Serine/threonine-protein kinase At1g54610
LOC102629768	2025	0.322393	1.34083	0.631253	6.64033	6.90835	7.87301	9.3362	2.22731e-22	3.42976e-20	chr6:8639414-8641896	+	uncharacterized LOC102629768
LOC102622779	672	0.26986	0.212655	0.326094	2.52873	2.52823	2.44145	9.27322	7.95258e-26	1.48345e-23	chr7:9358843-9359726	+	GEM-like protein 4
LOC102629734	2204	1.28357	2.26935	2.41937	16.7778	16.7457	21.4257	9.20069	1.73167e-05	0.000571674	NW_006257076.1:313914-320257	-	heparan-alpha-glucosaminide N-acetyltransferase-like, transcript variant X1
LOC107177491	3051	0.190202	0.234192	0.0837946	1.74355	1.23219	1.69506	9.19108	7.02268e-10	4.64347e-08	chr6:13754940-13757990	+	LRR receptor-like Serine/threonine-protein kinase GSO1
LOC102616035	1647	0.352342	0.932739	0.953531	5.13635	6.82582	8.16406	8.9905	3.75692e-13	3.14594e-11	chr7:5318226-5320758	-	probable receptor-like protein kinase At5g18500
LOC102623563	669	0.162642	0.427218	0.709704	4.25185	3.0799	4.21172	8.88257	8.99355e-07	3.80015e-05	chr6:17718414-17719126	+	vinorine synthase-like
LOC102606663	791	0.550228	1.89696	2.21628	10.975	13.2072	17.0441	8.84027	1.01865e-12	8.31741e-11	chr7:2498030-2499985	-	EG45-like domain containing protein, transcript variant X2
LOC102630222	2679	0.230151	0.160027	0.177227	1.68229	1.28186	2.02362	8.79049	0.000399096	0.00895098	NW_006257116.1:297903-300698	+	putative receptor-like protein kinase At3g47110
LOC102613576	1406	0	0.152458	0.129881	0.367837	1.10553	0.989322	8.72245	2.68093e-09	1.66697e-07	chr6:19355051-19358336	+	PI-PLC X domain-containing protein At5g67130-like, transcript variant X3
LOC102612161	1246	5.09398	7.28284	8.79353	71.422	56.9206	54.8449	8.65302	2.7741e-46	9.36014e-44	chr4:18324198-18325836	+	probable protein phosphatase 2C 72
LOC102628404	1286	0.253828	0.388931	0.426001	3.562	1.79898	3.82734	8.59718	1.11527e-06	4.62728e-05	NW_006257092.1:852071-853648	-	ervatamin-C
LOC102619448	1444	0.477226	1.18757	1.037	6.3445	8.28608	8.54609	8.57825	1.58537e-16	1.78308e-14	chr2:7453828-7455364	-	trans-resveratrol di-O-methyltransferase-like
LOC102628785	1247	1.04706	0.544343	1.61085	11.6423	9.30522	5.34852	8.21173	1.08818e-07	5.42765e-06	chr2:8731678-8733768	+	zinc transporter 8-like, transcript variant X2
LOC102628292	1247	1.04706	0.544343	1.64014	11.7016	9.21826	5.49153	8.173	5.78984e-08	3.03987e-06	chr2:8714674-8717094	+	zinc transporter 8-like, transcript variant X2
LOC102622216	1981	1.5013	1.33454	1.45647	17.5663	11.6602	5.61731	8.11773	2.75409e-05	0.000867992	chr9:18179875-18183324	+	DUF21 domain-containing protein At5g52790
LOC102618096	1572	0.184576	0.249992	0.0464663	1.40998	0.735844	1.72433	8.04548	0.000219551	0.0054282	chr2:12601640-12604572	+	glutamate receptor 3.3-like
LOC102626651	2123	1.99882	2.05303	3.93954	20.0454	18.8319	22.68	7.70295	6.06687e-35	1.52965e-32	chr2:7081781-7086047	+	cationic amino acid transporter 1
LOC102610393	2292	1.25012	4.11504	1.65722	22.8224	11.6709	19.1559	7.63975	3.97184e-08	2.13419e-06	chr5:11580428-11584306	+	cysteine-rich receptor-like protein kinase 10
LOC102619760	2306	0.723496	1.09998	0.918605	6.43991	6.6622	7.59418	7.54766	4.42158e-19	5.57411e-17	chr2:7479023-7481328	+	tetrahydrocannabinolic acid synthase-like
LOC102627881	930	19.6555	26.5833	22.9738	203.178	121.311	189.914	7.43222	7.88912e-12	6.07409e-10	chr8:2668836-2669765	+	uncharacterized LOC102627881
LOC102626737	1797	0.423847	1.07357	0.670697	4.56371	5.21003	6.21233	7.37326	1.51258e-13	1.32272e-11	chr2:2243558-2246352	+	sodium-dependent phosphate transporter 1-like
LOC102612845	1593	6.71651	11.9311	10.3629	59.1108	71.2301	82.2811	7.32914	3.31063e-20	4.46818e-18	NW_006257097.1:529767-532046	-	high affinity nitrate transporter 2.4-like
LOC102619795	2925	0.334792	0.329779	0.112377	1.89443	1.58188	2.18266	7.28359	1.89587e-09	1.20495e-07	chr4:5497677-5503153	-	oligopeptide transporter 1-like, transcript variant X1
LOC102625184	1530	5.19147	6.67821	7.08966	41.2633	46.2132	48.8139	7.18856	0.000186927	0.0047182	chr7:1017382-1019460	-	annexin-like protein RJ4
LOC102607102	1464	5.57415	5.14904	4.241	37.9759	29.8767	38.9552	7.13756	8.45089e-41	2.51815e-38	chr1:28187346-28190073	-	probable Serine/threonine-protein kinase NAK
LOC102624861	483	0	0.665703	0.604927	2.52394	3.51754	3.02758	7.13745	5.13614e-29	1.09114e-26	NW_006257137.1:304786-305268	-	probable calcium-binding protein CML15
LOC102630196	1402	1.29348	2.03858	1.64117	10.8822	10.9322	13.1268	7.02586	1.96823e-18	2.4279e-16	chr9:6483792-6485842	-	protein SRG1-like
LOC102621066	1130	0.930802	1.99181	2.16549	11.6055	12.284	11.6468	6.9842	3.7036e-16	4.02727e-14	chr2:9506728-9508777	+	endonuclease 2
LOC102611163	1653	0.702125	0.497096	0.220947	1.92193	2.75541	5.17842	6.93986	0.00176025	0.0315432	NW_006257092.1:141211-144763	+	delta(12)-fatty-acid desaturase FAD2, transcript variant X2
LOC102615908	1570	8.68612	7.41828	5.28064	43.2002	54.7521	49.8874	6.91323	2.08577e-16	2.31188e-14	chr5:10081545-10084575	-	cytochrome P450 CYP72A219-like
LOC107177291	1129	0.289125	0.253152	0.194096	2.32315	1.50485	1.23205	6.87159	6.47269e-41	1.95407e-38	chr6:810387-811619	+	probable LRR receptor-like Serine/threonine-protein kinase At3g47570
LOC102629248	1738	1.04342	1.17168	1.47099	6.61034	9.13068	9.56301	6.86473	5.0572e-09	3.05349e-07	chr2:26712937-26716423	+	glycerol-3-phosphate dehydrogenase [NAD(+)]
LOC102607325	1173	0.89668	1.18782	1.15203	11.306	5.36216	5.35147	6.80347	3.88773e-06	0.000147195	NW_006257092.1:279974-284308	+	peroxidase N-like
LOC102616463	2842	0.20419	0.201132	0.115659	1.39083	0.826756	1.31772	6.78586	5.70197e-05	0.00165603	NW_006257093.1:114478-117447	-	probable LRR receptor-like Serine/threonine-protein kinase At4g08850
LOC107175640	1093	0.331831	0.915215	1.00245	6.59064	3.77027	4.89474	6.78181	0.00232189	0.0397562	chr2:9786192-9788237	+	uncharacterized LOC107175640
LOC102621483	2253	8.38714	7.1357	8.99688	42.3522	46.465	77.2375	6.77229	0.000123074	0.00327588	chr5:6826441-6828693	+	subtilisin-like protease SBT1.2
LOC102622409	1559	2.46602	1.81037	2.03814	14.0041	10.8051	17.7073	6.73312	1.07435e-06	4.48994e-05	chr1:26405261-26407112	+	probable polyol transporter 6
LOC102629084	2064	0.0351445	0.155782	0	0.429551	0.28022	0.570247	6.70424	0.00114163	0.021993	NW_006257173.1:146365-148872	+	wall-associated receptor kinase-like 9
LOC107177288	1872	0.271244	0.286267	0.156079	1.71683	1.27446	1.79094	6.70165	1.92137e-10	1.31594e-08	chr6:636793-638664	+	probable LRR receptor-like Serine/threonine-protein kinase At3g47570
LOC102617423	834	0.0869764	0.171348	0.306544	1.15165	1.21361	1.41126	6.68566	9.70809e-08	4.87402e-06	chr8:19217175-19218008	-	kiwellin
LOC102627716	1529	0.0948834	0.163559	0.119433	1.13554	0.543762	0.839757	6.66637	3.12353e-06	0.000120286	chr9:15014820-15016923	+	85/88 kDa calcium-independent phospholipase A2-like
LOC102630367	1880	7.67826	8.47544	5.76977	40.3015	40.7438	65.0911	6.66575	0.000513192	0.0111092	chr7:14859623-14861583	+	cytochrome P450 93A3-like
LOC107177700	454	5.11283	2.04599	1.52847	17.5756	21.0998	17.9903	6.52283	1.23766e-09	7.97667e-08	chr7:5247401-5247945	-	uncharacterized LOC107177700, transcript variant X2
LOC102624333	2298	24.7161	25.7296	23.8079	165.786	174.355	140.648	6.47496	3.84797e-47	1.3795e-44	chr7:7313831-7317921	+	glucose-6-phosphate 1-dehydrogenase, chloroplastic, transcript variant X1
LOC102617620	2207	0.115036	0.0161876	0.115839	0.719746	0.474989	0.404014	6.47103	1.36627e-11	1.03117e-09	chr2:1095560-1099858	+	chitin elicitor receptor kinase 1-like, transcript variant X1
LOC102612895	2612	0.111085	2.22946	0.54532	7.52405	4.85761	6.26755	6.46226	7.28765e-05	0.00203912	chr7:29915243-29918277	-	phenylalanine N-monooxygenase-like, transcript variant X1
LOC102627409	2229	0.553231	1.60278	0.376858	6.19833	2.98398	6.92846	6.36068	1.01855e-09	6.62028e-08	chr9:13972577-13976244	-	wall-associated receptor kinase-like 10
LOC102627961	1274	2.76147	4.37462	4.67281	25.2558	21.8763	27.8836	6.35247	0.000513237	0.0111092	chr6:20248048-20249819	-	protein FEZ
LOC102609684	1512	0.167913	1.2523	0.700497	4.86199	3.77741	4.78854	6.33181	0.000852231	0.0171824	chr7:29891072-29892721	-	phenylalanine N-monooxygenase
LOC107177268	1892	0	0.151062	0.193036	0.800527	0.592282	0.772896	6.29386	2.1061e-25	3.83511e-23	chr5:35591288-35593179	+	probable LRR receptor-like Serine/threonine-protein kinase RKF3
LOC102618747	1474	0.0246059	0.29085	0.0247778	0.726798	0.564051	0.846894	6.28316	0.00159395	0.0289562	chr9:5461246-5462892	+	Serine/threonine-protein phosphatase 6 regulatory ankyrin repeat subunit B-like
LOC102619752	919	0.86825	0.971873	0.556382	7.11493	6.09684	1.82407	6.27407	1.21579e-08	6.95638e-07	chr8:21645572-21646490	-	copper transporter 1-like
LOC102629566	1143	3.5222	3.28192	4.79298	21.5895	26.1546	24.7137	6.24792	3.79066e-23	6.08201e-21	chr4:1437230-1438708	+	PTI1-like tyrosine-protein kinase At3g15890
LOC102614198	1400	1.06217	7.55351	0.678275	19.1304	15.7245	22.9284	6.2173	0.000843104	0.0170433	chr2:1527580-1529498	-	gibberellin 2-beta-dioxygenase
LOC102631314	3353	1.76316	1.33187	1.93886	8.86901	10.9965	11.169	6.16511	0.000280565	0.00669088	NW_006257072.1:2636546-2640279	-	ABC transporter G family member 6-like
LOC107176537	3395	0.096148	0.210463	0.301216	1.44719	0.585614	1.7124	6.16163	0.00237136	0.0405428	chr4:7622579-7642665	+	probable LRR receptor-like Serine/threonine-protein kinase At4g36180, transcript variant X2
LOC102631277	1040	0.313868	5.2215	0.210707	16.0908	6.98636	12.1746	6.13493	5.02062e-26	9.5201e-24	chr1:3176995-3178684	-	codeine O-demethylase-like
LOC102627406	2622	0.539473	0.258885	0.250726	1.9161	2.97789	1.5099	6.10427	1.2886e-10	8.9593e-09	chr2:8397297-8400157	-	receptor-like protein 12
LOC102621328	972	11.642	9.77689	12.9632	70.2342	52.9581	85.6433	6.07396	1.97292e-08	1.10406e-06	chr9:1847748-1848964	+	major allergen Pru ar 1-like
LOC102626848	2321	0.156265	0.908159	0.173092	2.27601	2.67881	2.47405	6.00305	2.01839e-06	8.08867e-05	chr9:13891541-13894455	-	putative wall-associated receptor kinase-like 11
LOC102617910	915	0.396384	0.819942	0.798305	5.81372	3.04199	3.15735	5.96291	1.59061e-05	0.000528147	chr9:5323715-5325061	+	receptor-interacting Serine/threonine-protein kinase 4-like
LOC102611810	1861	0.370292	0.595114	1.23639	4.92287	2.68053	5.23209	5.82955	4.1817e-06	0.000156987	chr8:5295130-5297092	+	protein HYPER-SENSITIVITY-RELATED 4-like
LOC102612006	1619	0.604859	0.463402	0.225587	2.44146	2.38905	2.64358	5.77664	6.91612e-08	3.57395e-06	chr8:20406376-20407994	-	chitinase 2-like
LOC107176760	1497	4.02183	3.24565	5.41616	26.355	23.3503	23.4202	5.76534	3.59713e-25	6.44785e-23	chr5:602442-604410	-	aluminum-activated malate transporter 10-like
LOC102613196	1571	0.0230867	1.18253	0.627694	4.5148	2.85321	3.1103	5.71551	1.10234e-06	4.59021e-05	chr7:29929792-29931614	+	phenylalanine N-monooxygenase-like
LOC102611308	1684	0.08615	0.148505	0.390383	1.18458	1.18062	1.1437	5.6139	0.000172712	0.00439324	chr7:11114040-11116461	+	cytochrome P450 89A2-like
LOC102610000	1300	0.0836981	1.81378	0.393319	6.0527	3.4758	3.20997	5.56072	0.000121338	0.00323718	chr7:29901347-29911111	-	tyrosine N-monooxygenase-like, transcript variant X2
LOC102626741	2793	0.428529	0.882599	1.30764	4.61602	4.80166	5.1335	5.5565	1.14948e-13	1.01437e-11	chr2:3854229-3861177	-	beta-galactosidase 8-like
LOC107175794	758	1.72255	1.60249	3.18006	9.89327	12.4945	13.6925	5.54646	1.09504e-10	7.73065e-09	chr2:20150236-20151078	-	uncharacterized LOC107175794
LOC102626389	1586	3.65893	5.15843	4.32927	22.4071	24.1369	26.0864	5.52464	7.15802e-25	1.25369e-22	chr4:905180-908025	+	AP2-like ethylene-responsive transcription factor At1g16060
LOC102606736	999	9.984	14.269	10.3462	90.7819	46.28	53.0532	5.49478	0.00125048	0.0236139	NW_006257092.1:244616-247157	+	peroxidase 59-like
LOC102613257	658	0.220481	0.542949	0.333032	2.52639	1.26354	2.22237	5.48336	8.78372e-06	0.000307685	chr4:1245368-1246693	-	EG45-like domain containing protein 2
LOC102627781	969	0.524013	1.62224	3.50525	9.56892	10.1469	10.7109	5.38383	6.59056e-11	4.74025e-09	chr8:1622006-1624838	-	branched-chain-amino-acid aminotransferase 6-like
LOC102622122	2276	1.94413	1.89932	1.87747	10.4851	8.30649	12.0037	5.38293	7.4231e-15	7.37297e-13	chr2:19259903-19264163	+	putative receptor-like protein kinase At4g00960
LOC102607259	1875	12.6507	19.6446	10.3237	81.6257	86.9873	60.2809	5.3707	1.18729e-05	0.000403574	chr7:296642-299494	-	uroporphyrinogen-III C-methyltransferase
LOC102609442	2473	0.747969	0.418947	0.827035	4.60087	4.63365	1.41339	5.34011	1.08111e-20	1.5125e-18	chr9:18291380-18295533	+	ferric reduction oxidase 4
LOC102619300	4968	4.61395	5.03387	5.49896	25.096	28.9521	26.8215	5.33906	3.36487e-37	8.77312e-35	chr4:1390658-1409144	-	glutamate receptor 2.8-like, transcript variant X2
LOC102611519	1861	0.370292	0.595114	1.11864	3.93036	2.38917	4.73379	5.30378	4.5975e-07	2.06025e-05	chr8:5313448-5315410	+	protein HYPER-SENSITIVITY-RELATED 4-like
LOC102618351	1550	0.772182	0.645374	0.377006	2.62165	2.89187	4.00383	5.30344	0.00190315	0.0337449	chr7:3364775-3370689	-	homogentisate phytyltransferase 1, chloroplastic-like, transcript variant X4
LOC102616148	1307	0.0554999	0.601357	0.139719	1.78065	0.829725	1.52817	5.19542	0.000478434	0.0104644	chr9:5350336-5351734	+	protein ACCELERATED CELL DEATH 6-like
LOC102621997	4155	0.392807	0.507302	0.29886	2.49832	1.76609	1.93997	5.17476	1.20989e-09	7.81962e-08	chr7:31838227-31854250	+	cucumisin-like
LOC102615604	1539	23.6138	19.43	14.0015	101.847	101.61	91.101	5.16358	1.58748e-36	4.09248e-34	chr5:10064697-10067466	-	cytochrome P450 CYP72A219-like
LOC102622637	1437	0.328114	0	0.152495	0.616975	1.03137	0.81906	5.13391	1.6731e-12	1.34693e-10	chr2:30612991-30615987	+	protein DETOXIFICATION 2-like
LOC102631458	1647	3.56746	3.44896	3.28192	16.0147	17.2511	19.2949	5.1038	7.27106e-08	3.73215e-06	chr3:28486505-28489919	+	MLO protein homolog 1-like
LOC102620458	1923	0.999618	1.61631	1.44343	5.7823	7.1244	7.75275	5.08934	7.10746e-20	9.21319e-18	chr5:30022438-30024585	-	MYB-like protein AA
LOC102612497	646	1.51589	2.26744	1.92224	8.40616	9.90442	10.7109	5.08652	1.39923e-05	0.000470707	chr7:24031155-24031800	+	hypothetical protein
LOC102616605	648	10.6345	12.5151	14.485	74.3388	65.491	50.9676	5.06973	1.91492e-06	7.7352e-05	chr7:8595911-8597280	+	nudix hydrolase 1
LOC102611431	2298	0.252527	0.792876	0.143038	2.34702	1.43146	2.20393	5.03383	3.42788e-22	5.20632e-20	chr9:13939797-13944212	-	putative wall-associated receptor kinase-like 11
LOC102612019	951	15.7128	12.6976	12.6734	71.5132	72.2587	62.6693	5.02488	7.33386e-05	0.00204706	chr9:14383874-14386352	+	non-functional NADPH-dependent codeinone reductase 2
LOC102630967	2002	0.199281	0.410439	0.200673	1.25475	1.26393	1.54994	5.02055	0.00242841	0.0414873	chr7:9650698-9654909	-	Serine carboxypeptidase-like 34
LOC102621533	1297	0.0838917	0.385632	1.15453	2.27857	2.73133	3.1074	4.99817	8.04057e-29	1.6925e-26	chr2:29427536-29429874	+	ADP,ATP carrier protein 1, mitochondrial
LOC102631089	2510	3.12117	3.1456	2.10986	15.7774	9.96599	15.858	4.96636	0.00175159	0.0314565	chr1:18180599-18183937	+	G-type lectin S-receptor-like Serine/threonine-protein kinase At1g67520
LOC102628234	1875	4.95195	5.33509	5.8436	25.1201	29.1886	25.6607	4.95761	2.35907e-09	1.47484e-07	chr5:3924024-3926115	-	cytochrome P450 71A1-like
LOC102616894	3802	0.600988	0.967855	0.547549	3.49787	2.87133	4.06195	4.92874	1.83527e-25	3.39585e-23	chr5:32470717-32474518	+	calcium-transporting ATPase 12, plasma membrane-type
LOC102610912	1024	0.0708382	0.627997	0.142666	1.44302	1.55325	1.1494	4.92652	4.12535e-12	3.25264e-10	chr6:17588287-17589407	-	3-oxoacyl-[acyl-carrier-protein] reductase FabG-like
LOC102631087	1128	0.54661	0.791801	0.84183	4.25743	4.26217	2.18172	4.90832	7.21129e-06	0.000256124	chr7:29208853-29211104	-	WAT1-related protein At2g39510-like
LOC102616598	1337	8.21956	10.1807	13.2759	58.327	46.179	47.7241	4.80583	2.04557e-05	0.000666671	chr6:14746832-14750225	+	probable carboxylesterase 15
LOC107178640	969	1.12288	1.5485	0.86689	5.94722	3.69317	7.36147	4.80513	6.8868e-28	1.36216e-25	chr9:17928885-17929853	+	LRR receptor-like Serine/threonine-protein kinase ERECTA
LOC102617282	2145	2.50249	5.2798	7.03207	37.1997	16.7513	16.5944	4.76196	0.000135406	0.00357097	chr5:6055790-6060285	-	protein NRT1/ PTR FAMILY 6.3
LOC107176106	2016	2.41075	1.94934	0.815234	6.02863	10.1129	8.4566	4.75296	0.00217792	0.0377703	chr3:8458923-8524277	+	receptor-like protein 12
LOC102613237	1374	0.211174	0.598035	0.451879	2.36597	1.15759	2.46601	4.74953	3.38758e-08	1.84619e-06	NW_006257074.1:226609-228474	+	glucan endo-1,3-beta-glucosidase, acidic isoform PR-Q'-like
LOC102623570	2304	0.503738	0.852836	1.29984	3.78393	4.39303	4.27253	4.68658	1.65644e-09	1.05865e-07	chr7:6686055-6690095	-	ankyrin-3-like
LOC102610338	1864	5.38978	6.57406	6.79898	28.3997	31.2419	26.9411	4.61459	0.000188107	0.00473756	chr9:3354419-3359509	+	glutamine synthetase leaf isozyme, chloroplastic
LOC102608175	1224	5.63002	11.8211	20.1411	82.1221	36.9753	54.3445	4.61377	2.13317e-24	3.59878e-22	chr1:25631652-25633372	-	peroxidase 10-like
LOC102609007	1979	1.44783	1.49836	2.67598	8.28801	9.27911	8.29031	4.59919	2.82863e-13	2.39815e-11	chr5:5867159-5871726	-	putative glucuronosyltransferase PGSIP8
LOC102618838	2312	2.33742	6.08827	8.43555	27.4024	25.6416	24.0038	4.56952	3.91896e-25	6.91666e-23	chr1:9220584-9230508	+	fatty acid amide hydrolase, transcript variant X2
LOC102613893	3840	0.453365	0.539612	0.62773	1.99137	2.88998	2.4985	4.55348	0.0022564	0.038867	chr1:23487947-23492401	+	protein NETWORKED 2D
LOC102611405	1176	1.75794	1.94428	2.45347	8.16731	8.91413	10.797	4.52889	3.39164e-09	2.08626e-07	chr7:29859776-29863146	-	uncharacterized LOC102611405
LOC102608061	2010	0.0541331	0.231064	0.199874	0.367576	0.863244	0.9582	4.51278	5.13023e-10	3.45185e-08	chr7:5767540-5770604	+	inorganic phosphate transporter 2-1, chloroplastic
LOC102615371	1698	8.22357	15.4855	9.4425	48.8201	40.5551	59.4439	4.48905	0.000393114	0.00885144	chr2:16153353-16155439	+	probable caffeine synthase 4
LOC102627875	730	5.41553	7.63461	10.0562	50.8576	22.6794	29.95	4.47873	1.28002e-10	8.9267e-09	chr1:8925334-8926063	-	dirigent protein 23
LOC102609697	2243	8.57007	11.0698	8.66249	41.4211	43.7551	41.5021	4.47589	1.99236e-06	8.00573e-05	chr8:21845108-21848213	-	protein NRT1/ PTR FAMILY 8.1-like
LOC102622791	2158	10.0001	20.6609	8.6652	69.6716	39.5153	66.5562	4.46886	0.000181014	0.00458408	chr1:20592181-20595401	+	cytochrome P450 71A1-like
LOC102610866	3050	72.7286	48.6577	59.5855	278.841	284.221	244.519	4.46247	0.000346876	0.00797466	chr3:22420908-22425284	-	nitrate reductase [NAD(P)H]-like
LOC107175080	1017	0.213977	0.597191	0.215472	1.99781	1.70612	0.876754	4.46182	1.34294e-28	2.80113e-26	NW_006257212.1:36-1156	+	probable LRR receptor-like Serine/threonine-protein kinase At3g47570
LOC102623454	3053	0.0118798	0.304251	0.203368	0.931702	0.485451	0.899544	4.45948	3.35968e-06	0.000128299	chr6:14591892-14595827	+	IQ domain-containing protein IQM6
LOC102615662	1518	6.45104	13.1796	10.0088	47.6247	26.2659	57.7992	4.44306	0.00219334	0.0379518	chr2:16185537-16187494	+	7-methylxanthosine synthase 1-like
LOC102627136	1383	1.10145	1.29161	1.50526	7.07843	3.73768	6.49886	4.44165	0.00164502	0.0298366	chr3:20593063-20596101	+	phosphoglycerate mutase-like protein 1
LOC102620371	2794	0.142792	0.166227	0.104574	0.793301	0.375197	0.663797	4.43019	1.67589e-27	3.25862e-25	chr6:17210715-17213508	-	receptor-like protein kinase FERONIA
LOC102613052	1566	0.324245	0.273763	0.256544	1.74563	0.854079	1.18432	4.42809	0.00153448	0.0281206	NW_006257121.1:442175-444320	-	cytochrome P450 CYP736A12-like
LOC102627574	1855	9.69785	17.6993	15.6722	68.9041	50.4518	69.833	4.39266	8.49474e-14	7.64326e-12	chr7:6835700-6837667	-	cytochrome P450 71B35-like
LOC102613523	1297	0.223711	0.633539	0.478706	2.27857	1.00335	2.58492	4.39149	0.000877176	0.017608	NW_006257074.1:253959-255753	+	glucan endo-1,3-beta-glucosidase-like
LOC102626941	2049	10.9569	8.63075	6.22076	32.362	35.7955	44.4567	4.36347	2.00024e-12	1.59907e-10	chr9:1053477-1055686	+	acetate/butyrate--CoA ligase AAE7, peroxisomal-like
LOC102624491	1693	2.50649	4.49477	5.52259	15.9286	11.2523	26.5444	4.28984	0.00228968	0.0392928	NW_006257274.1:37088-38780	+	anthocyanidin 3-O-glucosyltransferase 5-like
LOC102616714	2212	69.2426	66.8814	67.2331	301.727	314.876	251.486	4.26879	0.000205643	0.00512667	chr8:3487594-3490663	-	ferredoxin--nitrite reductase, chloroplastic
LOC102611157	527	0.481754	0.881288	0.900934	3.57497	4.45852	1.62427	4.26584	1.77647e-11	1.32767e-09	NW_006257081.1:433650-435185	+	hypothetical protein
LOC102619944	1921	5.07882	6.95552	2.96591	15.9227	33.0999	14.6861	4.24718	1.41251e-27	2.76997e-25	chr9:16288461-16290381	+	protein DETOXIFICATION 49
LOC102630636	953	24.7757	22.6428	62.3526	184.746	92.0967	188.586	4.23999	0.00201592	0.0354068	NW_006257165.1:184330-185847	-	probable inactive Serine/threonine-protein kinase fnkC
LOC102614660	4666	1.43802	1.74572	2.43431	6.20704	8.69233	8.88983	4.23442	1.12754e-06	4.66974e-05	chr1:4749888-4755131	+	putative receptor-like protein kinase At3g47110, transcript variant X2
LOC102608184	888	1.9605	2.85648	2.1387	8.02893	11.8052	9.55922	4.22581	3.86164e-08	2.07984e-06	chr9:3541386-3543082	-	uncharacterized LOC102608184
LOC102623058	1147	47.4313	72.7603	45.1516	212.051	185.564	300.909	4.22469	0.0026519	0.0445427	chr4:16553892-16555840	+	probable strigolactone esterase D14 homolog
LOC102610172	2607	0.264332	0.178151	0.364244	1.27531	1.27566	0.848221	4.21356	7.44562e-08	3.80473e-06	chr5:17493357-17500868	-	beta-galactosidase 6-like
LOC102614938	1205	1.83603	2.16432	0.909273	6.40726	5.96972	8.22842	4.19694	0.000202256	0.00506059	chr6:3699888-3702994	+	ALA-interacting subunit 1-like
LOC107175295	705	18.9834	15.912	49.1111	132.937	70.3482	145.498	4.15186	0.000272547	0.00652067	NW_006257555.1:27-1169	-	ubiquitin carboxyl-terminal hydrolase 13-like
LOC102624203	1780	0.590902	0.74262	0.677102	2.28289	3.33052	2.72507	4.14721	9.35336e-06	0.000325157	chr3:22830051-22833795	-	esterase-like, transcript variant X2
LOC102620316	2817	13.5704	13.1642	14.3523	62.2115	55.8586	51.9612	4.13833	4.8905e-21	6.96942e-19	chr9:2471449-2475560	+	probable protein phosphatase 2C 40, transcript variant X5
LOC102609641	3364	4.72232	5.63928	7.10039	28.5626	21.631	22.0211	4.13554	1.37461e-28	2.84136e-26	NW_006257106.1:385503-391244	+	LRR receptor-like Serine/threonine-protein kinase GSO2, transcript variant X1
LOC102616792	742	54.697	65.4336	35.1443	223.54	190.631	222.362	4.09939	7.66259e-05	0.00212588	chr5:30713335-30715032	-	hemoglobin-2
LOC102620451	645	1.01216	1.99401	1.1891	5.55552	5.26813	6.35912	4.09575	3.64784e-28	7.40673e-26	chr5:1448476-1449253	+	protein LURP-one-related 17
LOC102621131	1907	5.8198	6.16354	5.9179	25.1442	24.3579	23.7152	4.09007	4.69275e-20	6.2599e-18	chr7:3535328-3537416	+	acidic mammalian chitinase-like
LOC102628254	1436	0.833484	0.970276	0.50867	2.52107	3.54938	3.35303	4.07514	2.21982e-05	0.000717344	chr6:18515347-18517545	-	peptide methionine sulfoxide reductase-like, transcript variant X2
LOC102608960	1561	55.2983	66.3026	63.8266	262.849	280.48	209.36	4.05921	1.10511e-10	7.77779e-09	chr2:7247989-7252186	+	ferredoxin--NADP reductase, root isozyme, chloroplastic
LOC107177290	1129	0.289125	0.094932	0.679337	1.79962	1.44081	1.0741	4.05732	5.39554e-20	7.11467e-18	chr6:649676-650908	+	probable LRR receptor-like Serine/threonine-protein kinase At3g47570
LOC102627299	4371	2.42292	2.17413	3.38403	12.28	9.94885	10.1426	4.05602	6.02685e-28	1.20244e-25	chr1:16758610-16765780	+	pleiotropic drug resistance protein 1-like
LOC102628109	564	5.85194	7.41126	5.37476	30.588	24.163	20.6789	4.04711	0.00298326	0.0490821	chr3:1221183-1222063	-	two-component response regulator ARR9-like
LOC102612087	2621	5.45214	6.37917	6.28449	33.0231	12.4816	27.5968	4.03523	0.00122606	0.0232467	chr7:27874792-27880554	+	protein SAR DEFICIENT 1-like, transcript variant X1
LOC102614102	1111	8.78164	28.0728	38.9222	111.921	83.9774	108.251	4.01376	2.18031e-10	1.48442e-08	chr8:20477195-20478305	+	chitinase 2-like
LOC102614535	566	11.9829	8.33187	32.3282	79.0389	42.7266	85.8261	3.94339	0.000418551	0.00933258	NW_006259282.1:107-801	-	ubiquitin carboxyl-terminal hydrolase 13-like
LOC102625283	1620	0.895535	0.793913	0.676342	2.37155	2.40989	4.44728	3.9009	0.00105726	0.0205575	chr7:14869205-14874224	+	cytochrome P450 93A3-like
LOC107175946	2049	0.247813	0.226666	0.356491	0.919478	1.28786	1.027	3.89224	0.0012945	0.0243053	chr2:30626253-30628374	+	leucine-rich repeat receptor-like Serine/threonine-protein kinase At2g14510
LOC102609305	1089	12.8224	15.9439	11.4028	71.7796	54.6042	28.3628	3.85238	0.000634836	0.0133681	chr6:12829873-12853570	-	aquaporin PIP2-2-like, transcript variant X2
LOC102620515	1404	0.594153	0.585256	0.598303	2.65746	1.57055	2.61655	3.85021	0.000288005	0.0068409	chr9:17926986-17928389	+	brassinosteroid LRR receptor kinase-like
LOC107174250	1639	0.597479	0.414152	0.713068	3.178	1.14687	2.30667	3.84504	0.00251527	0.0427168	chr7:27899440-27909888	+	glycerophosphodiester phosphodiesterase protein kinase domain-containing GDPDL2-like
LOC107175285	705	12.1926	10.4898	36.6261	85.6726	46.5057	94.5032	3.82207	0.00299119	0.0491445	NW_006257505.1:9243-10385	+	ubiquitin carboxyl-terminal hydrolase 13-like
LOC107177065	1050	0.863552	1.19087	0.695666	4.08114	2.1689	4.24599	3.81662	0.00015598	0.00402113	chr5:20979263-20980865	+	disease resistance-like protein CSA1
LOC102622690	1310	2.46409	10.9905	3.62437	27.9175	11.9759	25.0753	3.80402	1.96443e-07	9.31239e-06	chr1:3190816-3192743	-	codeine O-demethylase-like
LOC102617379	1786	0.710762	1.1802	2.04493	5.29507	5.36355	4.31351	3.804	0.000663077	0.0138311	chr4:17817065-17820559	-	beta-1,4-mannosyl-glycoprotein 4-beta-N-acetylglucosaminyltransferase, transcript variant X2
LOC102613508	2429	13.4386	13.3256	15.9682	66.7044	47.533	47.516	3.78526	0.000252731	0.00610386	chr8:20844418-20847561	-	uncharacterized LOC102613508
LOC102626778	1371	0.343909	0.755694	0.905736	2.39809	2.8212	2.31532	3.75727	2.96903e-13	2.50447e-11	chr3:23376210-23377672	-	chalcone synthase-like
LOC102627464	1393	2.03086	3.05198	2.01883	10.2895	7.91475	8.3725	3.74232	1.78672e-07	8.52276e-06	chr6:12623438-12625326	+	zinc transporter 1-like
LOC102623336	2391	0.47024	1.44936	1.222	3.50719	3.77962	4.41541	3.72492	9.64208e-05	0.00263995	chr5:3391238-3395079	-	probable BOI-related E3 ubiquitin-protein ligase 2, transcript variant X1
LOC102627511	2515	0.447055	1.39211	1.16175	3.37834	3.59327	4.19771	3.72197	1.74763e-07	8.37113e-06	chr2:18117518-18121352	-	probable BOI-related E3 ubiquitin-protein ligase 2, transcript variant X1
LOC102608623	1139	1.05082	8.97072	1.89186	15.6328	12.1552	16.471	3.71506	8.12145e-09	4.79019e-07	chr5:24408418-24410155	+	endochitinase EP3
LOC102628558	469	19.0239	33.8217	19.3125	108.855	80.9291	77.7207	3.7072	0.000454126	0.0099899	chr7:9608007-9608687	+	uncharacterized LOC102628558
LOC102630782	1644	2.5812	5.56318	4.15432	18.5156	8.79521	18.202	3.70062	0.000585122	0.0125351	chr7:10964590-10968211	-	benzyl alcohol O-benzoyltransferase
LOC102606992	1961	38.1372	35.0884	29.0727	121.185	101.643	155.27	3.69603	4.62172e-12	3.61914e-10	chr1:26242331-26244291	+	UDP-glycosyltransferase 72E1-like
LOC102624569	1617	2.42243	2.38616	2.12314	6.44247	12.0494	7.12445	3.69552	3.82411e-16	4.1387e-14	chr3:6996092-6998736	-	cytochrome P450 CYP82D47-like
LOC102618598	1457	5.60093	8.38594	7.119	27.1799	25.1326	25.6788	3.69524	4.23366e-08	2.26112e-06	NW_006257113.1:254040-257069	+	aldo-keto reductase family 4 member C9-like
LOC102614173	970	0.560863	2.39401	1.24252	6.93127	3.3167	5.25803	3.6942	9.78422e-05	0.00266931	chr6:11369040-11370129	+	protein LURP-one-related 10-like
LOC102607395	327	5.9894	6.55524	10.0521	36.1506	26.9731	19.4147	3.65267	0.000278469	0.00665541	chr2:4776670-4776996	+	uncharacterized LOC102607395
LOC102627410	1581	3.28051	3.75112	3.51133	17.0571	7.65951	13.7386	3.64748	4.3192e-06	0.0001614	chr9:15010937-15013174	-	uncharacterized LOC102627410
LOC102625042	1454	20.9782	18.9687	26.8016	95.0466	83.708	64.4398	3.64344	0.000842028	0.0170366	NW_006257098.1:146219-147672	-	ethylene-responsive transcription factor ERF062
LOC102625150	928	1.48516	2.69485	2.99106	8.75765	5.41446	11.6454	3.60023	3.63419e-15	3.70591e-13	chr4:2822840-2825261	-	cycloartenol synthase-like, transcript variant X1
LOC102629869	1199	0.423493	0.834303	0.761519	2.21833	1.83907	3.1829	3.58552	0.000814855	0.0165892	chr6:15620267-15621465	-	auxin-induced protein 15A
LOC102615246	4996	0.297645	0.943923	0.453241	2.57318	2.32258	1.17079	3.57949	0.00063807	0.0133998	chr7:6540640-6546685	+	putative ABC transporter C family member 15, transcript variant X1
LOC102627698	1600	0.340023	0.491233	0.456531	1.61619	1.62667	1.35978	3.57407	9.64281e-09	5.62964e-07	chr8:18767106-18770254	+	E3 ubiquitin-protein ligase MIEL1
LOC102630800	1375	1.45077	2.96202	1.43434	8.03307	9.1751	3.65742	3.56852	0.000637447	0.0133998	chr2:886938-888858	+	uncharacterized LOC102630800
LOC102607007	2712	0.7088	1.10656	2.28939	4.5087	5.66484	4.44514	3.56141	0.00165711	0.0300322	chr2:8189434-8192560	-	alpha-glucosidase-like
LOC102608591	1640	0.66346	0.806015	1.22484	4.03202	2.79929	2.76197	3.56056	4.02187e-05	0.00121032	NW_006257118.1:434195-437068	-	zinc transporter 1
LOC102628310	2026	0.214822	0.670084	0.414618	1.45869	1.19543	1.97168	3.55961	0.00167019	0.0301968	chr3:14734299-14739977	+	pectin acetylesterase 8, transcript variant X4
LOC102614650	1408	19.2165	19.9183	21.763	84.4299	67.5727	63.9106	3.5455	1.03438e-21	1.52133e-19	chr7:5436032-5445206	-	carbonic anhydrase 2, transcript variant X1
LOC102614515	1033	3.58127	5.84483	6.89437	22.8514	14.7673	19.8185	3.51933	9.17067e-09	5.38138e-07	NW_006257087.1:520529-523353	+	gibberellin 2-beta-dioxygenase 2
LOC107175697	1536	16.5525	15.7697	13.0064	50.6741	47.7036	60.9764	3.51553	2.14515e-15	2.22708e-13	chr2:15553631-15555376	+	premnaspirodiene oxygenase-like
LOC102611863	700	10.259	12.1979	4.95662	43.3797	21.4308	31.2845	3.50539	3.0444e-05	0.000950349	NW_006257220.1:72509-73448	-	uncharacterized LOC102611863
LOC102623927	1559	2.69867	3.32282	3.25633	11.516	7.30386	13.4521	3.4784	0.000221095	0.00545464	chr4:6817153-6823403	-	homogentisate phytyltransferase 1, chloroplastic-like
LOC102619491	2534	3.57825	4.20141	3.99239	11.7501	14.5649	14.624	3.47764	2.22394e-14	2.10852e-12	chr4:5493048-5496303	-	oligopeptide transporter 1-like
LOC102613264	2124	0.546428	0.454145	0.63622	1.72184	1.99122	1.96467	3.46881	0.000235099	0.00575065	chr4:11580249-11583431	-	uncharacterized LOC102613264
LOC102630766	909	168.219	152.337	131.545	505.272	573.8	483.948	3.45724	7.96027e-22	1.19373e-19	chr5:30715290-30716716	-	non-symbiotic hemoglobin 1-like
LOC102627068	3182	0.398938	0.303144	0.206601	1.16095	0.681615	1.2778	3.43394	1.14632e-06	4.73893e-05	chr4:9979421-9997318	+	probable LRR receptor-like Serine/threonine-protein kinase At4g08850, transcript variant X2
LOC102623765	2404	0.724176	1.04028	1.50405	3.13479	4.40577	3.63488	3.41913	7.24215e-05	0.00202886	chr8:415982-420228	+	uncharacterized protein At1g04910-like
LOC102607021	1612	0.179996	1.66219	1.22346	4.4458	3.31883	2.67719	3.40607	0.0006631	0.0138311	chr2:20318359-20319970	-	aromatic-L-amino-acid decarboxylase-like
LOC102625439	1289	33.6242	32.9267	38.3925	91.8519	120.756	142.25	3.38142	7.63948e-08	3.89511e-06	chr4:4272332-4274830	+	GDSL esterase/lipase 5-like
LOC107178436	882	2.01495	3.28097	2.31889	7.79036	9.13954	8.77505	3.37565	6.0121e-06	0.000218608	chr9:3550418-3552108	-	uncharacterized LOC107178436
LOC102618926	1812	12.1898	8.85265	18.2411	38.8781	61.6636	31.9265	3.3721	0.000244904	0.00595242	chr7:494133-498246	-	protein DETOXIFICATION 43
LOC102627036	1299	10.582	7.67327	7.67562	23.3763	24.4885	39.071	3.3526	0.000164205	0.00420014	NW_006257073.1:2829099-2830717	-	anthranilate N-methyltransferase-like
LOC102608949	910	97.9666	132.422	102.985	377.736	377.849	337.184	3.27791	5.33659e-07	2.37292e-05	chr8:18099969-18102684	-	ferredoxin, root R-B2
LOC102618027	2791	36.62	42.9199	69.6296	209.379	136.356	142.831	3.27524	6.07156e-21	8.59913e-19	chr3:19768797-19771587	-	subtilisin-like protease SBT1.7
LOC102615976	1510	0.792637	0.567831	0.653051	2.42198	1.96302	2.19667	3.26874	0.00101612	0.0198417	NW_006257085.1:551039-553107	+	Serine/threonine-protein kinase D6PKL2-like
LOC102620225	7584	56.8045	58.1726	53.888	209.885	173.916	163.913	3.2435	0.000749147	0.0154018	chr9:17198651-17211909	+	glutamate synthase [NADH], amyloplastic, transcript variant X1
LOC102621931	1390	0.313115	0.719662	1.44513	1.94009	2.99069	3.00213	3.20146	7.05175e-15	7.0653e-13	NW_006257086.1:871840-873229	-	putative clathrin assembly protein At1g25240
LOC102620728	2021	0.717846	0.583355	0.36143	2.0655	1.574	1.67655	3.19737	0.00091096	0.0181907	chr6:11508454-11510474	+	adenine/guanine permease AZG1
LOC102631205	1152	18.7643	11.1644	15.4079	51.1792	41.0748	52.1373	3.18487	0.000220078	0.00543538	chr2:8982443-8983594	-	probable purine permease 4
LOC102617978	1389	11.2803	7.99914	10.1232	27.6063	30.1626	35.5893	3.17516	1.38662e-13	1.21895e-11	chr6:20979904-20981455	-	UDP-glycosyltransferase 83A1-like
LOC102617279	1844	1.47516	1.70493	0.911081	4.80799	2.84247	5.319	3.17011	5.35683e-13	4.46935e-11	NW_006257383.1:18335-20355	+	receptor-like protein 12
LOC102628773	1771	3.01048	2.15849	1.52607	6.69575	7.93998	6.52507	3.16067	0.000329914	0.00766926	chr1:23250897-23254894	-	protein DETOXIFICATION 27-like
LOC102626445	1261	2.15717	2.91815	2.54875	9.28661	8.31326	6.30737	3.13576	0.000166847	0.00426296	chr2:12079260-12080959	-	peroxidase P7-like
LOC102617095	1198	1.84676	1.52089	2.40841	6.56804	6.60808	4.91231	3.13162	2.47973e-07	1.15172e-05	chr5:35270075-35271700	-	probable glutathione S-transferase
LOC102610972	1948	3.31412	3.94307	3.22478	11.1507	8.27626	13.1277	3.10578	2.1795e-06	8.63688e-05	chr3:23001002-23003520	+	aspartic proteinase Asp1-like, transcript variant X1
LOC102617061	805	0.315384	2.61843	2.76754	5.87391	5.658	6.15854	3.10285	2.50171e-05	0.00079832	chr3:24344287-24345174	-	citrate-binding protein-like
LOC102626076	1629	0.267176	4.53978	1.90572	6.53107	7.30068	6.9406	3.0945	1.00365e-06	4.20215e-05	NW_006257084.1:359428-361467	+	phenylalanine N-monooxygenase-like
LOC102616044	1258	1.44154	1.05077	1.24838	4.11112	3.99413	3.40219	3.07629	3.42621e-05	0.00104815	chr7:28775789-28777046	+	probable membrane-associated kinase regulator 4
LOC102612446	2112	5.73575	5.53145	7.36675	14.9899	17.6292	24.5713	3.06915	0.00145106	0.026871	chr3:25809661-25812075	+	alpha-amylase
LOC102611338	2441	4.50207	7.90335	2.82784	16.3595	16.3637	13.9831	3.06607	4.84272e-05	0.00142633	chr2:10865449-10873083	-	acyltransferase-like protein At3g26840, chloroplastic, transcript variant X2
LOC102613678	1063	25.2826	42.2125	32.1934	123.578	68.9641	112.971	3.06468	8.57574e-12	6.58066e-10	chr6:19920251-19924859	+	AAA-ATPase ASD, mitochondrial-like
LOC102613738	1758	0.22694	0.873846	1.1634	3.19402	1.99453	1.74477	3.06217	0.000328597	0.00764637	chr4:19127376-19130324	+	L-gulonolactone oxidase 3
LOC102608059	589	40.5796	27.5982	22.6948	97.8413	92.6109	86.5923	3.04871	4.20025e-16	4.5033e-14	chr7:222764-224601	-	protein PHR1-LIKE 1-like
LOC102606876	1560	13.5312	20.4051	12.8063	46.9819	45.5098	49.7271	3.04259	1.6505e-07	7.95567e-06	chr5:31635182-31636741	-	protein SCARECROW-like
LOC102613159	1326	2.9814	3.23313	1.34962	9.24927	5.83389	7.90792	3.03948	4.92712e-06	0.000181749	NW_006257220.1:102381-104624	-	uncharacterized LOC102613159, transcript variant X1
LOC102611316	2347	24.0764	21.8131	17.7244	59.0401	55.4778	78.5814	3.03549	1.35984e-14	1.30545e-12	chr7:31138952-31143188	-	anthranilate synthase alpha subunit 1, chloroplastic, transcript variant X2
LOC102622264	3576	58.2984	55.3874	77.0281	226.08	178.295	170.602	3.01487	3.918e-16	4.22041e-14	chr5:3370982-3377792	+	probable boron transporter 2
LOC102617170	2752	2.18775	2.68724	3.03912	7.96011	7.64474	7.99641	2.98217	3.3471e-09	2.06441e-07	NW_006257118.1:50329-56384	-	CTP synthase, transcript variant X2
LOC102614569	1443	4.52422	3.4909	3.31562	9.47215	10.2708	13.9403	2.97273	2.50143e-06	9.76067e-05	chr7:13038129-13110086	-	homogentisate phytyltransferase 1, chloroplastic-like
LOC102608333	1791	2.40984	3.05198	4.34354	11.1794	10.4953	7.44791	2.97007	4.23762e-08	2.26112e-06	chr5:29133288-29137221	+	expansin-A15-like, transcript variant X3
LOC102608503	2445	8.01037	8.89864	5.70617	25.8061	15.4943	25.6156	2.9589	5.97247e-08	3.12146e-06	NW_006257121.1:258992-264310	+	somatic embryogenesis receptor kinase 1-like, transcript variant X2
LOC102618933	947	3.67671	6.60197	7.9447	21.962	15.7266	16.1949	2.95683	3.10035e-05	0.000963881	chr7:6050994-6051940	-	sufE-like protein 2, chloroplastic
LOC102612246	1570	1.96362	2.32106	2.48911	6.70592	7.02245	6.29272	2.95567	6.08666e-07	2.69079e-05	NW_006257095.1:274985-279102	-	CTP synthase-like
LOC102629808	1098	2.84075	6.05196	3.52585	12.9194	12.8725	10.8493	2.95052	4.18741e-06	0.000156987	chr9:15837336-15838776	+	PTI1-like tyrosine-protein kinase At3g15890
LOC102626158	1378	0.921205	1.37408	1.29869	3.59227	4.80054	2.14826	2.93298	0.00128383	0.0241444	chr2:28957029-28958730	+	uncharacterized LOC102626158, transcript variant X1
LOC102608693	1711	16.1102	13.071	12.3165	45.1674	35.6624	40.1272	2.91479	1.21999e-11	9.29952e-10	NW_006257094.1:597258-599519	+	uncharacterized LOC102608693
LOC102609716	1559	36.9438	37.6052	29.963	85.6357	104.434	114.091	2.91029	1.23584e-05	0.000419453	NW_006257073.1:1352576-1356418	+	bifunctional L-3-cyanoalanine synthase/cysteine synthase 1, mitochondrial
LOC102617813	1926	38.3594	40.1223	31.0043	92.2192	91.0653	134.351	2.90115	8.83733e-15	8.62824e-13	chr2:2078047-2080895	-	protein NRT1/ PTR FAMILY 4.5-like
LOC102616921	1217	6.67567	8.0435	7.53257	25.5585	23.1682	15.6205	2.89178	0.00285607	0.047348	chr1:25122614-25125116	-	F-box protein At5g67140
LOC102611662	1225	33.5157	30.1266	33.6007	98.6109	94.1037	87.6955	2.8836	7.0318e-08	3.61743e-06	chr3:27700317-27701541	+	uncharacterized LOC102611662, transcript variant X1
LOC102626349	1294	0.532546	0.911097	1.2701	3.34014	2.26276	2.20503	2.87718	2.51026e-16	2.75576e-14	chr8:18598330-18600718	+	uncharacterized LOC102626349, transcript variant X1
LOC102617269	1573	4.63452	4.61055	5.40988	15.6643	13.6274	12.6295	2.86055	9.95633e-09	5.78324e-07	chr3:21368058-21372426	+	aluminum-activated malate transporter 10-like
LOC102616421	1157	758.361	650.85	934.748	3037.21	2105.16	1541.24	2.85142	0.000306619	0.00721183	chr7:31248187-31249675	+	aquaporin PIP1-5
LOC102630253	1189	21.8713	20.7025	23.0377	68.5699	61.9599	55.1943	2.83066	2.01687e-15	2.10341e-13	chr6:11777158-11778451	+	uncharacterized LOC102630253
LOC102612219	1416	25.2808	24.8014	23.884	71.6391	66.4762	71.2319	2.83031	2.29224e-14	2.15546e-12	chr2:4735750-4737439	-	taxadiene 5-alpha hydroxylase
LOC102624516	2438	38.0395	36.2389	36.3427	95.4445	87.4944	126.851	2.80046	7.7775e-07	3.32923e-05	chr7:2976557-2981291	-	probable LRR receptor-like Serine/threonine-protein kinase At1g56140
LOC102630673	1999	1.05233	1.23317	0.96833	2.71655	2.98373	3.40784	2.7992	0.000294926	0.00699047	chr7:2067262-2069991	-	probable Serine/threonine-protein kinase NAK, transcript variant X3
LOC102615306	2317	1.1114	0.971404	0.961533	3.38005	1.96577	3.17103	2.7976	0.000198285	0.00497209	NW_006257136.1:35984-98249	+	protein ACCELERATED CELL DEATH 6-like
LOC102613806	2261	1.94099	2.63877	1.4861	7.27064	3.99694	5.45801	2.75733	0.000154017	0.00397877	chr2:9985684-9988355	-	probable receptor-like protein kinase At1g67000
LOC102621809	1592	6.85742	8.72955	5.32237	16.2895	16.4847	24.8231	2.75462	0.000205707	0.00512667	chr8:930211-932442	+	FAD-dependent urate hydroxylase-like, transcript variant X2
LOC102626691	1055	140.092	131.594	135.393	347.809	378.273	369.037	2.69019	6.14319e-07	2.70536e-05	chr5:3875279-3876456	+	high-affinity nitrate transporter 3.1
LOC102624003	2898	15.3061	26.9363	19.3955	59.2362	43.857	62.6684	2.68928	7.52822e-15	7.44515e-13	NW_006257104.1:86106-89003	-	receptor-like protein kinase FERONIA
LOC102623972	1904	0.838153	0.788075	1.07419	3.10432	1.53782	2.60379	2.68326	0.00164238	0.0298124	chr1:28412601-28415626	+	probable acyl-activating enzyme 1, peroxisomal
LOC102620933	1636	1.68488	2.00905	1.49572	5.05799	4.4854	4.33839	2.6749	6.24412e-05	0.00177748	chr1:746479-749863	+	probable mitochondrial adenine nucleotide transporter BTL3
LOC102614176	2037	29.7169	44.8987	38.5664	125.405	71.5513	105.633	2.67348	6.84545e-14	6.25745e-12	chr6:19927158-19929194	+	AAA-ATPase ASD, mitochondrial-like, transcript variant X2
LOC102624286	2864	11.3594	15.3931	11.9616	36.8253	29.787	36.6252	2.66666	0.000173449	0.00440711	NW_006257104.1:112581-115444	-	receptor-like protein kinase FERONIA
LOC102615111	1965	2.52869	2.10902	3.08536	5.26391	7.48721	7.67779	2.64518	0.000177804	0.00450778	chr3:17417194-17419458	+	protein IQ-DOMAIN 14-like, transcript variant X1
LOC102616316	1375	7.57036	8.83408	8.3404	24.7171	22.0833	18.4687	2.63769	4.84687e-06	0.000179655	chr7:8596869-8598243	-	DTW domain-containing protein 2
LOC102618302	1759	2.96916	8.73349	3.69585	11.9708	12.8646	15.7751	2.6373	5.53324e-09	3.31474e-07	chr3:3164378-3166136	-	ectonucleotide pyrophosphatase/phosphodiesterase family member 3-like
LOC102614898	1112	11.644	12.3049	10.6743	23.5867	30.1019	36.9493	2.61784	1.28242e-05	0.00043398	chr2:28159004-28160208	-	probable inactive receptor kinase At2g26730
LOC102610864	989	4.43738	4.4793	4.06216	11.0563	11.7327	11.1074	2.61167	4.79288e-12	3.72773e-10	NW_006257115.1:260698-261938	+	endochitinase EP3-like
LOC107177211	939	14.021	20.8497	30.9605	67.9816	50.1611	53.6325	2.60933	2.02926e-07	9.56043e-06	chr1:16864550-16866085	+	probable 2-oxoglutarate-dependent dioxygenase AOP1
LOC102610790	790	294.653	530.283	359.492	1021.78	993.484	1074.96	2.60904	2.36968e-05	0.000761485	chr5:34371758-34372547	+	indole-3-acetic acid-induced protein ARG2-like
LOC102610210	2055	8.71872	9.77034	10.0948	22.039	26.4912	25.7908	2.6001	4.38438e-11	3.17335e-09	chr1:23661254-23663308	-	L-type lectin-domain containing receptor kinase IX.1-like
LOC102610036	1836	5.74854	5.99326	4.4559	12.4144	12.4235	17.0173	2.58402	2.87128e-06	0.000111094	NW_006257078.1:1663622-1665457	+	UDP-glycosyltransferase 73C3-like
LOC102614921	1051	4.76227	1.93757	2.15451	9.52532	6.39733	6.92287	2.58015	0.00256217	0.0433453	NW_006257536.1:443-2482	-	uncharacterized LOC102614921, transcript variant X2
LOC102608986	2922	11.2705	13.6449	9.46185	38.901	21.9092	27.5859	2.57135	1.46846e-08	8.29863e-07	NW_006257104.1:30219-36952	-	receptor-like protein kinase FERONIA
LOC102621359	1283	21.5127	29.6279	33.9036	72.7598	87.0885	58.6841	2.56963	3.50819e-05	0.0010718	chr3:19346814-19348096	+	nicotianamine synthase
LOC102619901	1917	0.529753	0.969095	1.31458	2.7364	2.60223	1.87913	2.56547	0.000208862	0.00519098	chr7:38122-40038	-	beta-hexosaminidase 2-like
LOC102616414	1853	1.70287	2.31361	2.9762	5.50233	7.00337	5.40866	2.56187	1.70098e-13	1.47273e-11	chr7:22576352-22581823	-	polyamine oxidase-like
LOC102620807	1531	92.6273	87.2967	115.197	276.011	230.702	248.22	2.55805	6.93262e-14	6.31198e-12	chr4:1455141-1456818	-	zinc finger protein CONSTANS-LIKE 5
LOC102619680	2971	18.2383	17.5925	16.5955	50.2084	45.298	38.5835	2.55768	0.000426891	0.00947253	chr3:22128597-22135461	-	sulfate transporter 1.3-like, transcript variant X1
LOC102617998	2278	41.9372	41.1054	41.5407	105.213	109.302	103.586	2.55332	1.79468e-13	1.54802e-11	chr1:25187095-25194935	+	nicotinate phosphoribosyltransferase 1, transcript variant X1
LOC102620431	1656	5.73824	6.34267	9.59377	18.783	19.7113	16.6486	2.54412	1.39365e-08	7.8953e-07	chr3:23186690-23188345	-	probable acyl-activating enzyme 9
LOC102624081	2149	7.74665	7.61402	7.69878	20.7827	20.7403	17.0614	2.54058	7.80355e-10	5.11556e-08	chr2:3867033-3872646	+	probable ADP-ribosylation factor GTPase-activating protein AGD5, transcript variant X1
LOC102613268	4096	11.83	15.7348	21.926	41.7665	55.864	27.22	2.5227	3.81917e-08	2.06181e-06	chr5:2523749-2531453	-	uncharacterized LOC102613268, transcript variant X2
LOC102623182	2553	4.10568	4.18413	4.77811	9.52112	11.7946	11.6094	2.51954	0.00207436	0.036276	chr7:4657715-4660880	+	probable LRR receptor-like Serine/threonine-protein kinase At4g31250
LOC102611073	390	7.62582	9.06892	8.80285	19.1337	22.4305	22.3143	2.50528	0.000251384	0.00608413	NW_006258974.1:43-705	+	calcium-dependent protein kinase 9-like
LOC102626400	2454	100.265	106.872	109.954	262.473	269.772	261.408	2.50292	8.71251e-12	6.66333e-10	chr5:1251921-1254422	+	6-phosphogluconate dehydrogenase, decarboxylating 1, chloroplastic, transcript variant X2
LOC102628532	1950	109.849	99.062	90.557	229.188	281.475	238.105	2.50033	1.81356e-12	1.45491e-10	chr5:7575640-7578395	-	malate dehydrogenase, chloroplastic, transcript variant X1
LOC102610333	2088	9.43207	8.04179	8.60587	19.1253	23.0428	22.8381	2.49259	7.35485e-10	4.83524e-08	chr2:941864-946212	-	EH domain-containing protein 2-like
LOC107176745	516	63.0493	38.0801	31.214	88.8454	101.93	137.758	2.48243	0.00288714	0.0477596	chr4:19532023-19532538	-	geranylgeranyl pyrophosphate synthase, chloroplastic-like
LOC102627662	3221	1.84668	2.57325	1.36066	4.89723	3.27703	6.14555	2.47722	0.000764895	0.0156694	chr5:20966270-20980985	+	TMV resistance protein N-like, transcript variant X1
LOC102616036	3650	56.3215	50.4765	62.6986	145.428	146.554	126.464	2.46876	9.69802e-05	0.00264894	chr7:8581173-8591460	-	phosphoenolpyruvate carboxylase 4
LOC102628311	1221	35.6454	34.7898	42.804	95.0008	98.6752	85.6167	2.4664	3.56389e-08	1.92853e-06	NW_006257095.1:574003-575223	-	protein MIZU-KUSSEI 1
LOC102622162	535	177.888	217.896	270.266	661.492	467.091	513.462	2.46535	1.30609e-10	9.05342e-09	chr6:9091067-9091704	-	hypothetical protein
LOC102629546	1621	15.3713	15.4717	13.496	34.6169	34.2751	40.3749	2.46435	2.31473e-12	1.84407e-10	NW_006257097.1:350808-353144	+	UDP-glycosyltransferase 86A1
LOC107177697	870	2.75145	6.6935	8.52191	15.6682	15.4981	12.7497	2.44428	4.66146e-12	3.63784e-10	chr7:6052654-6053523	-	sufE-like protein 2, chloroplastic
LOC102624974	959	2.53392	7.5252	8.03571	13.5978	13.5321	17.0708	2.44273	3.5306e-05	0.00107721	NW_006257244.1:29765-32129	-	uncharacterized protein At1g66480-like
LOC102619599	2780	13.2422	10.5636	9.39337	28.0781	20.2067	32.5231	2.43403	0.000751416	0.0154346	chr5:29433231-29436010	+	LRR receptor-like Serine/threonine-protein kinase GSO2, transcript variant X1
LOC102631263	616	5.77009	4.87174	3.14236	10.1349	12.3233	11.0589	2.43156	0.000116506	0.00311915	chr7:1135820-1137693	-	cysteine-rich and transmembrane domain-containing protein A-like
LOC102614253	1812	11.1289	15.7534	27.2709	56.2479	42.2928	33.0878	2.43067	0.000907369	0.0181347	chr5:5022003-5024282	-	cationic amino acid transporter 6, chloroplastic-like
LOC102628900	1303	2.19897	3.61922	3.84005	8.4486	5.93687	8.67708	2.38786	0.000197819	0.00496694	NW_006257165.1:128403-130508	-	MATH domain and coiled-coil domain-containing protein At3g58200-like
LOC102608325	1465	149.706	137.734	121.06	351.435	290.988	332.391	2.38633	0.00093724	0.018554	chr5:2411488-2414885	-	uncharacterized LOC102608325
LOC102625546	2588	2.41047	2.51242	3.4575	8.16479	6.66258	5.12669	2.38104	2.32489e-11	1.71519e-09	chr6:19658297-19662304	-	long-chain-alcohol oxidase FAO4A
LOC102608629	1056	2.43855	2.50353	3.73525	6.99647	6.64089	6.99141	2.37732	8.76191e-06	0.00030739	chr6:11173442-11175145	+	CASP-like protein 4B1
LOC102626827	4823	1.69953	1.08149	1.42364	4.28927	3.51515	2.18154	2.37497	0.000335267	0.00776222	chr1:16780433-16788479	+	pleiotropic drug resistance protein 1-like
LOC102630666	859	7.43117	7.56943	5.52727	17.4171	13.4662	17.5633	2.36004	3.96312e-05	0.00119487	chr6:8668351-8669631	-	subtilisin inhibitor CLSI-I-like, transcript variant X2
LOC102609089	5584	28.8906	25.6237	27.2087	67.7567	64.9945	60.0784	2.35955	1.49653e-11	1.12578e-09	NW_006257129.1:306575-331677	+	ferredoxin-dependent glutamate synthase, chloroplastic, transcript variant X5
LOC102616085	2880	1.10822	1.63744	1.39496	3.15541	2.93705	3.66571	2.35669	0.00134509	0.0251318	NW_006257133.1:173533-176412	+	probable LRR receptor-like Serine/threonine-protein kinase At4g08850
LOC102628322	1015	52.6707	57.7601	52.8586	128.658	127.641	126.782	2.34602	2.21284e-11	1.63778e-09	chr3:23348036-23349050	+	probable calcium-binding protein CML44
LOC102614069	2554	1.98813	1.80449	3.03162	5.25048	5.50576	5.19494	2.33743	5.1382e-05	0.00150179	chr6:20511903-20515729	+	beta-1,3-galactosyltransferase 15-like
LOC102627285	2816	3.32296	3.38738	3.22944	7.07081	7.41965	8.71394	2.3345	2.47385e-06	9.6695e-05	chr7:227376-230191	-	G-type lectin S-receptor-like Serine/threonine-protein kinase RLK1
LOC107178637	1173	11.2858	8.7107	11.4269	27.9973	22.4348	22.8046	2.33064	0.00117763	0.0225917	chr9:17216131-17218641	+	RING-H2 finger protein ATL20
LOC102623655	2190	20.6188	20.5058	19.7121	52.1902	43.246	45.7799	2.32123	3.66739e-07	1.67953e-05	chr6:19614360-19618098	+	WPP domain-interacting tail-anchored protein 1, transcript variant X1
LOC102621942	2062	5.61099	5.33639	3.71955	11.8958	9.71202	12.35	2.31526	0.00022743	0.00558689	chr3:20432365-20434526	+	protein DETOXIFICATION 48
LOC102617564	1926	6.04486	6.71487	6.56115	18.4515	12.3873	13.8888	2.31499	4.76384e-05	0.00140671	chr4:2604089-2608865	+	probable cation transporter HKT6
LOC102630080	2047	7.44165	22.0255	9.75955	29.9213	26.4711	34.377	2.31397	8.96736e-11	6.38966e-09	chr1:21237454-21240255	+	beta-fructofuranosidase, insoluble isoenzyme CWINV1
LOC102619908	990	9.26879	11.7283	18.667	37.4265	25.742	28.5691	2.31286	7.14883e-07	3.07735e-05	chr7:9362977-9364171	+	GEM-like protein 4
LOC102611094	935	10.6286	18.035	11.9528	25.6022	29.8079	38.2984	2.30716	1.9797e-06	7.9688e-05	chr6:5335329-5336263	+	polyubiquitin 11
LOC102606598	1115	52.5984	57.4821	47.4301	107.147	114.054	140.842	2.29853	8.76838e-08	4.42158e-06	chr8:592500-594067	-	GDSL esterase/lipase At5g55050-like
LOC102620976	2177	4.1817	4.06985	3.23787	10.6395	9.84656	5.91435	2.2978	0.000564902	0.0121359	chr3:794377-797683	-	protein NRT1/ PTR FAMILY 4.3-like
LOC102622270	872	5.11595	5.20322	10.4709	18.047	17.9913	11.5752	2.2902	0.000312694	0.00732835	chr5:16160772-16161643	-	miraculin
LOC102615220	2048	66.5171	55.9441	65.0735	149.605	159.314	118.162	2.27734	6.62391e-11	4.74934e-09	chr5:1527232-1532204	-	monodehydroascorbate reductase 5, mitochondrial, transcript variant X1
LOC102616280	764	3.37056	8.65094	7.02723	15.5695	12.9642	14.0985	2.23806	0.00038063	0.0086126	NW_006257546.1:417-6690	-	uncharacterized LOC102616280
LOC102629680	1214	12.7868	14.0962	16.6066	32.3161	38.2029	26.5	2.23086	2.21093e-05	0.000715481	chr5:35531959-35534684	+	hypothetical protein, transcript variant X2
LOC102608435	1505	4.57883	4.62896	4.92629	10.3092	10.9286	10.2141	2.22525	0.00122467	0.0232413	chr6:9178102-9179718	-	7-deoxyloganetic acid glucosyltransferase-like
LOC102618720	1237	39.8169	41.3579	51.9345	97.1466	80.7712	118.071	2.22365	1.50225e-07	7.30247e-06	chr6:20039420-20041268	+	hypersensitive-induced response protein 1
LOC102609178	2619	2.04957	1.59601	1.84077	4.76754	3.07792	4.34424	2.22182	5.80394e-05	0.00168351	NW_006257351.1:18296-22326	+	ankyrin-1-like
LOC102623024	1194	7.56367	12.8662	21.993	37.4673	32.2429	24.4945	2.22061	2.34192e-05	0.000753619	chr2:15246657-15249441	-	cytochrome b561 and DOMON domain-containing protein At3g07570
LOC102619026	3783	2.16675	2.08709	2.35567	4.52124	4.98795	5.16658	2.2204	0.00248315	0.0422026	chr7:24318627-24329459	-	armadillo repeat-containing kinesin-like protein 1, transcript variant X2
LOC102610048	2183	1.57836	3.43677	3.98184	7.83502	7.56747	4.54203	2.2168	0.000443976	0.00978538	NW_006257109.1:16304-19778	+	glycerol-3-phosphate dehydrogenase [NAD(+)] GPDHC1, cytosolic
LOC102612559	1761	43.4571	58.9754	51.4343	108.307	90.4427	139.87	2.20073	0.000248714	0.00603223	NW_006257234.1:48029-52351	+	cytochrome P450 CYP72A219-like
LOC102608006	2876	2.59786	3.37882	3.00968	6.44804	4.78877	8.50734	2.19712	0.00278651	0.0464634	chr3:13803479-13807529	-	urea-proton symporter DUR3, transcript variant X2
LOC102616695	1303	6.95878	6.93683	6.89526	13.3817	15.2028	16.9162	2.18849	2.17091e-05	0.000704517	chr7:2235498-2236961	-	hypothetical protein
LOC102615616	3459	7.84311	8.03552	7.63393	17.4935	14.0559	19.6015	2.17547	7.01434e-07	3.02513e-05	chr6:11930807-11938024	+	probable LRR receptor-like Serine/threonine-protein kinase At1g06840, transcript variant X3
LOC107176160	648	31.7355	34.4029	44.7513	105.921	80.0507	54.8205	2.17146	0.000104081	0.00281608	chr3:12447215-12447944	+	uncharacterized LOC107176160
LOC102631481	1630	13.3951	12.2959	12.3459	22.3235	31.0476	29.2114	2.17112	3.00324e-07	1.38366e-05	chr6:18075087-18080121	+	probable fructokinase-6, chloroplastic
LOC107177246	798	7.45381	10.4761	8.97043	18.517	17.7118	22.1239	2.16922	0.00144964	0.0268663	chr5:32027518-32028315	-	probable transcriptional regulator RABBIT EARS
LOC102608487	3305	11.2923	12.7771	10.3655	24.1879	25.6156	24.7128	2.16398	0.000821675	0.0167132	chr2:29077997-29083284	+	non-specific phospholipase C2, transcript variant X2
LOC102624324	1039	2.96716	4.16059	4.71031	8.60425	7.51496	9.44008	2.15908	6.36964e-09	3.79598e-07	chr6:12133285-12134422	+	protein LURP-one-related 17-like
LOC107177770	965	70.9222	78.1161	70.7741	122.462	215.729	135.828	2.15647	0.00230589	0.0395119	chr7:12308376-12309340	+	auxin-induced in root cultures protein 12
LOC102631128	915	14.8644	21.1233	17.3631	39.7675	28.4051	46.8535	2.15603	0.00268649	0.0450246	chr3:14833795-14835607	+	uncharacterized LOC102631128
LOC102611413	3511	6.63196	5.69826	5.8773	10.7952	13.6213	14.6993	2.14833	8.6213e-05	0.00238035	chr1:20113383-20118361	+	ABC transporter B family member 19-like
LOC102625757	1198	3.75407	10.0498	6.37162	15.4179	14.2119	13.5461	2.14002	6.61424e-07	2.87419e-05	chr7:30279293-30281040	-	peroxidase 4-like
LOC102617228	2981	6.65523	5.72863	5.9176	13.8917	12.9872	12.1919	2.13485	0.000936885	0.018554	chr8:7240785-7243765	-	disease resistance protein RPP13-like
LOC102615369	1820	3.16857	2.55186	4.73588	7.46946	7.38856	7.38803	2.12752	0.000288019	0.0068409	chr9:16790002-16796144	-	pectin acetylesterase 9, transcript variant X1
LOC102616512	2455	2.11262	2.79405	2.4993	5.61268	5.87502	4.22766	2.12199	6.89475e-07	2.99042e-05	chr7:6564063-6567399	+	uncharacterized LOC102616512
LOC102619558	1158	5.16789	5.18306	10.6287	15.6634	12.1743	16.6628	2.12113	0.000433075	0.00959119	chr2:12801088-12802777	+	trans-resveratrol di-O-methyltransferase-like
LOC107176863	927	26.6443	23.7788	25.4121	56.9862	59.1944	44.4386	2.118	0.000410682	0.00918391	chr5:1526565-1527575	+	uncharacterized LOC107176863
LOC102624718	1604	14.9916	16.2594	22.5647	50.3683	30.1537	33.2426	2.11397	0.00293439	0.0484714	chr8:15590675-15594868	-	bifunctional nitrilase/nitrile hydratase NIT4A-like, transcript variant X1
LOC102627946	1997	14.3115	15.4747	19.6237	34.5921	37.9585	31.5764	2.10741	0.00172919	0.0311173	chr5:6434636-6436795	+	flavonoid 3',5'-hydroxylase-like
LOC102621583	1233	15.4725	29.5834	32.2275	42.9634	64.1171	55.7702	2.10719	2.10355e-07	9.84979e-06	chr7:2324151-2333382	-	glutathione S-transferase U17-like, transcript variant X2
LOC102628580	2155	759.498	518.998	669.082	1375.3	1480.92	1247.08	2.10687	4.09126e-08	2.19322e-06	chr8:22205804-22209644	-	asparagine synthetase [glutamine-hydrolyzing] 1
LOC107176161	1026	23.3664	26.4289	34.4934	76.0431	59.155	42.3755	2.10673	4.22349e-09	2.57723e-07	chr3:12450179-12451325	+	uncharacterized LOC107176161
LOC102627587	1448	1.50287	3.4295	3.0015	6.12288	5.11769	5.46818	2.106	0.000285236	0.00678885	chr1:14213570-14216101	-	receptor-like Serine/threonine-protein kinase SD1-7
LOC102616874	1764	84.8131	123.988	90.6851	268.411	197.586	164.643	2.10574	0.00105126	0.020458	chr4:9502748-9505769	+	(E)-beta-farnesene synthase-like
LOC102621705	2609	26.5659	28.7424	31.6649	64.2403	55.0607	63.1987	2.09834	0.000779203	0.0159199	chr7:28940369-28948496	-	probable sulfate transporter 4.2, transcript variant X1
LOC102613964	2527	8.92735	14.1095	12.892	32.278	19.5976	23.3871	2.09477	7.53923e-05	0.00209927	chr5:29871874-29878318	+	cationic amino acid transporter 2, vacuolar
LOC102607182	756	14.1526	17.3905	11.7877	30.0027	38.6825	21.9848	2.09251	0.000153824	0.00397877	chr7:30377309-30378233	+	copper transport protein CCH
LOC102620268	1689	8.69687	7.78401	10.2064	14.1729	20.2251	21.3914	2.09049	9.48752e-06	0.000328328	chr4:17257208-17263941	-	hypothetical protein, transcript variant X1
LOC102622112	483	24.7802	21.3765	18.4503	34.5704	54.4096	46.0044	2.08932	4.60138e-05	0.00136401	chr9:1865950-1866953	+	major allergen Pru ar 1-like
LOC102622108	2220	8.29943	10.8787	15.4316	28.9374	25.1573	18.1545	2.08754	6.43632e-06	0.000231465	chr2:1175803-1180168	+	aspartic proteinase, transcript variant X1
LOC102614621	1767	6.85563	7.35953	8.49504	13.8818	17.2047	16.2689	2.0852	0.000311283	0.00730274	chr3:24574258-24576934	-	probable Serine/threonine-protein kinase At1g54610
LOC102618595	1373	29.6387	32.1352	34.6604	58.3044	62.8976	79.2557	2.0787	0.000187665	0.00473162	chr3:17498439-17500609	+	cinnamoyl-CoA reductase 2-like, transcript variant X1
LOC102606621	1948	10.6313	9.72013	11.8679	24.6908	24.3649	17.8698	2.07718	0.00104446	0.0203431	NW_006257087.1:191852-194532	+	protein trichome birefringence-like 6
LOC102626505	1958	9.05803	11.1484	12.3856	22.9233	23.3173	21.4399	2.0766	7.93716e-07	3.39125e-05	chr6:2754384-2764270	-	aspartic proteinase-like protein 2
LOC107175443	786	6.78316	6.31797	4.73956	11.2328	11.8655	13.9307	2.07554	3.14441e-05	0.000972309	chr2:948637-950069	-	RPM1-interacting protein 4-like
LOC102625983	1551	57.0345	46.7825	45.8474	95.5807	120.401	94.6273	2.07537	0.00172722	0.0311062	NW_006257093.1:391437-398585	-	cysteine synthase-like
LOC107177479	1410	9.72322	13.1249	14.1686	22.1648	24.0733	30.5314	2.07391	1.00095e-05	0.00034535	chr6:16212316-16213725	+	probable F-box protein At1g60180
LOC102611031	1827	12.05	19.926	11.7544	28.7726	35.7922	26.0226	2.0715	3.07952e-05	0.000958706	chr8:21518678-21520776	+	probable protein phosphatase 2C 24
LOC102616901	1349	13.9	18.2735	19.0599	42.3635	27.9218	35.7985	2.0706	8.91751e-07	3.77497e-05	chr6:14737405-14741515	+	probable carboxylesterase 15
LOC102611638	2066	10.2698	11.9145	14.6726	25.9984	20.9961	29.0544	2.06336	5.92992e-06	0.000215962	NW_006257073.1:3020649-3022802	-	UNC93-like protein 1, transcript variant X1
LOC102612369	1233	48.7707	54.0962	57.3163	106.39	94.0208	129.62	2.06033	7.00125e-09	4.15082e-07	chr5:35122706-35123938	-	probable carboxylesterase 13
LOC102610776	4359	27.0833	23.465	33.0202	13.1189	19.9359	10.3096	0.518908	0.000160739	0.00412989	chr4:19758005-19764458	-	pleiotropic drug resistance protein 1-like
LOC102625190	1719	43.1474	59.5434	47.5493	31.5474	29.2509	17.0136	0.517917	1.40121e-05	0.000470707	chr7:26281318-26284419	-	GATA transcription factor 8
LOC102617538	1371	91.5856	99.074	83.1945	44.8093	43.7946	52.2118	0.5142	9.67215e-09	5.63243e-07	chr2:14696525-14698340	-	purple acid phosphatase 4
LOC102618741	2284	5.51025	6.74165	7.22774	2.92749	4.27323	2.81083	0.513949	7.784e-08	3.96e-06	chr1:24264960-24268581	+	growth-regulating factor 1
LOC102630359	1597	20.0991	15.9951	19.439	8.18863	9.71048	10.6307	0.513743	6.69249e-06	0.000239551	chr6:16136833-16140591	-	probable purple acid phosphatase 20
LOC102621653	3414	69.4043	71.0231	60.3787	33.8034	37.4295	31.8636	0.513413	0.000252037	0.00609351	chr3:26002224-26011529	-	uncharacterized LOC102621653, transcript variant X1
LOC102612574	4107	14.8803	17.9022	14.5752	8.21219	7.47259	8.62349	0.513291	6.13817e-06	0.000222487	chr5:30595413-30602886	-	extra-large guanine nucleotide-binding protein 1-like
LOC102612133	1091	41.422	32.8117	30.7981	15.9142	19.7143	18.2418	0.512895	5.35455e-09	3.21609e-07	NW_006257094.1:645387-647768	+	rhodanese-like domain-containing protein 9, chloroplastic
LOC102620578	825	26.4655	26.8054	23.8171	13.9706	13.7145	11.8023	0.512238	7.40355e-06	0.000262546	chr7:12361019-12362465	+	dCTP pyrophosphatase 1
LOC102625409	1563	434.139	312.254	306.083	137.366	233.218	168.337	0.512051	3.66883e-05	0.00111346	chr2:15557147-15560055	-	glucose-1-phosphate adenylyltransferase small subunit 2, chloroplastic-like
LOC102615521	2353	9.49503	7.74343	8.31961	4.30172	4.27082	4.50187	0.511557	5.01284e-05	0.00147077	chr7:446959-452239	+	carotenoid 9,10(9',10')-cleavage dioxygenase 1-like, transcript variant X1
LOC102628673	1283	8.67859	10.3586	10.4757	4.95239	6.36752	3.75289	0.510719	0.000954478	0.0188302	chr8:18984862-18986672	-	ATP-dependent RNA helicase ddx54
LOC102628710	817	35.8252	30.8285	40.1881	17.0012	14.5124	23.0063	0.510286	0.000459026	0.0100784	chr3:15229535-15230730	-	zeta-carotene desaturase, chloroplastic/chromoplastic-like, transcript variant X3
LOC107177216	1363	74.3744	58.6348	60.8529	34.1498	33.4697	31.1394	0.509429	0.000114466	0.00307171	chr5:32398903-32402534	-	uncharacterized LOC107177216, transcript variant X2
LOC102617765	1980	68.1054	58.4969	57.9379	28.1538	34.4505	31.2891	0.508796	6.43852e-09	3.82709e-07	chr5:6736590-6739198	-	probable aminotransferase ACS10
LOC107174783	798	15.4076	16.0275	11.7165	5.60139	8.60675	7.68748	0.507412	2.4426e-08	1.3537e-06	NW_006257131.1:280478-283253	+	deacetoxyvindoline 4-hydroxylase-like
LOC102619305	749	24.0665	24.0877	25.0635	14.0565	16.6987	6.33328	0.506551	0.000638337	0.0133998	chr4:4345059-4345807	+	auxin-responsive protein SAUR72
LOC102627158	763	200.122	226.39	184.383	90.3442	69.5014	148.789	0.505217	0.000149222	0.0038818	chr5:10912290-10913629	+	uncharacterized LOC102627158
LOC102616965	883	33.3528	28.1196	21.7563	12.76	15.4337	13.8545	0.505213	6.17795e-05	0.00176282	chr4:154007-155449	-	E3 ubiquitin-protein ligase RLIM
LOC102609095	1926	5.12212	7.01166	5.11997	4.25804	2.64637	1.77776	0.503205	1.39413e-07	6.79127e-06	chr4:4138518-4141747	+	pectinesterase/pectinesterase inhibitor PPE8B-like
LOC102616889	1628	609.224	495.008	512.436	247.789	306.506	258.91	0.503013	0.00058955	0.0126064	chr5:14375584-14379023	-	zinc finger protein CONSTANS-LIKE 1, transcript variant X1
LOC102616974	1980	5.40374	4.61913	4.16873	2.22021	3.08539	1.80133	0.500784	5.92575e-09	3.54064e-07	chr4:17188089-17191579	-	protein NRT1/ PTR FAMILY 6.2, transcript variant X2
LOC102617968	807	291.097	223.874	252.308	122.451	133.574	127.727	0.500147	1.15121e-08	6.65323e-07	chr5:32396656-32400865	+	beta-carotene isomerase D27, chloroplastic
LOC102609723	2224	45.0266	42.3604	38.9693	17.4741	21.9751	23.6546	0.499412	0.00119026	0.0227388	NW_006257078.1:1646167-1648390	-	UDP-glycosyltransferase 73C3-like
LOC102630674	5142	147.157	105.761	107.138	47.222	76.9224	55.4625	0.49883	0.000334551	0.00776132	chr7:5720930-5733795	+	alpha-glucan water dikinase, chloroplastic, transcript variant X1
LOC102618028	2230	52.9562	52.772	42.5331	25.4448	24.2016	24.0388	0.496996	2.49602e-09	1.55621e-07	chr3:20337142-20341537	-	inositol-tetrakisphosphate 1-kinase 3, transcript variant X1
LOC102630290	1136	21.1038	34.4996	37.6477	18.0479	17.1514	10.7376	0.492615	0.000960963	0.0188955	chr9:1153640-1154775	-	leucine-rich repeat extensin-like protein 3
LOC102611960	1678	90.2838	71.5799	77.9639	35.9507	38.0225	43.7859	0.491016	5.18162e-09	3.12039e-07	chr3:28235427-28237210	-	vinorine synthase-like
LOC102630760	1710	46.5348	41.5551	49.0811	20.8038	24.3526	22.0672	0.490072	0.000594668	0.0126804	chr5:27540399-27544179	-	15-cis-zeta-carotene isomerase, chloroplastic
LOC102615765	1206	19.2774	30.8678	18.6549	10.721	13.9078	9.07924	0.489942	5.01547e-09	3.03628e-07	chr2:11073926-11075346	-	GEM-like protein 5
LOC102613306	1196	15.8905	15.6824	14.0776	6.27015	8.10013	7.9623	0.489208	0.00181884	0.0324506	chr1:18993236-18995789	+	protein IQ-DOMAIN 14-like
LOC102613178	1777	26.2273	21.7935	18.8675	8.50255	15.033	8.99185	0.486294	3.22472e-05	0.000991795	chr6:3624082-3625858	-	hydroquinone glucosyltransferase-like, transcript variant X2
LOC102628435	4167	50.8308	43.2365	50.4934	20.39	27.3693	22.5365	0.486272	8.60712e-06	0.000302422	chr5:29626457-29634280	-	uncharacterized LOC102628435, transcript variant X2
LOC102611176	945	20.6485	17.1258	16.3482	7.46646	8.60675	10.2281	0.485959	4.10199e-05	0.00123188	chr3:22431954-22432898	+	probable calcium-binding protein CML29
LOC102615681	1909	9.8035	12.0896	12.5695	6.34718	5.03691	5.3621	0.485924	5.08899e-07	2.27163e-05	chr3:10960490-10962398	+	UPF0481 protein At3g47200-like
LOC102620962	1951	33.2204	28.0718	25.8147	11.1525	14.8781	16.2884	0.485828	3.70249e-10	2.50589e-08	chr2:10169273-10172095	-	protein DETOXIFICATION 12-like, transcript variant X3
LOC102610429	1060	17.6556	19.7504	23.1539	7.03977	6.99095	15.3433	0.485041	1.56137e-07	7.54192e-06	chr1:24648388-24650020	-	peroxidase 51-like
LOC102610188	1667	247.749	197.361	214.687	94.5584	112.153	112.433	0.483701	1.70312e-07	8.17498e-06	chr7:4821686-4823701	-	transcription factor MYB1R1, transcript variant X1
LOC102619040	2461	14.6197	17.3477	15.3154	7.88063	7.57925	7.40573	0.483593	0.000127471	0.00338114	chr1:21379164-21382028	-	phospholipase D alpha 4
LOC102618265	1051	38.8228	38.8874	40.6925	17.9962	22.2187	16.9339	0.482665	7.22305e-10	4.76223e-08	chr7:19869074-19871172	-	haloacid dehalogenase-like hydrolase domain-containing protein Sgpp
LOC102629909	747	38.7454	35.3435	22.4415	15.3799	14.7594	16.4247	0.482377	0.000387207	0.00874416	chr2:10379777-10381097	+	heavy metal-associated isoprenylated plant protein 26
LOC107177939	2123	16.9643	15.8184	14.9324	7.41264	7.73026	7.82879	0.481434	0.0019506	0.0343653	chr7:24971805-24974928	-	uncharacterized LOC107177939
LOC102616675	1525	418.201	416.788	428.043	171.65	152.084	284.185	0.481317	1.04833e-07	5.24026e-06	chr4:16224982-16226506	-	zeatin O-glucosyltransferase-like
LOC102610989	880	6.67682	10.5554	7.26299	3.82007	4.06669	3.89087	0.480814	0.000973956	0.0190832	chr4:16997009-16998116	+	EG45-like domain containing protein
LOC102627738	1768	1638.39	1601.85	1611.68	753.913	854.597	723.555	0.480648	3.91257e-07	1.77762e-05	chr3:24007750-24015613	+	extensin-3-like
LOC102607655	2381	29.4297	21.6517	20.4317	8.87462	13.9978	11.4893	0.480495	2.01085e-05	0.000657949	chr5:35785421-35788608	-	probable folate-biopterin transporter 8, chloroplastic
LOC102612606	2593	108.863	138.537	192.303	68.0132	71.7112	71.5253	0.480437	0.00167109	0.0301968	chr2:588787-592230	-	oligopeptide transporter 3
LOC102613491	636	27.6581	32.5804	49.5006	18.1222	20.5182	13.9076	0.478845	0.000211353	0.00523681	chr1:4497174-4498143	+	citrate-binding protein-like
LOC102628071	937	11.5736	12.6585	8.10744	4.21849	5.8254	5.36708	0.476536	1.148e-07	5.71358e-06	chr1:11055287-11057295	-	NAC domain-containing protein 67-like, transcript variant X2
LOC102627102	1352	12.0987	13.2916	9.80596	4.61767	6.12276	6.01474	0.47605	3.95001e-05	0.00119249	chr1:24428195-24431231	-	uncharacterized LOC102627102
LOC102629740	1525	435.206	428.689	440.066	176.907	152.202	290.055	0.474833	0.000419129	0.0093364	NW_006257095.1:680600-682124	+	zeatin O-glucosyltransferase-like
LOC102608802	1784	36.4725	25.1524	24.2187	13.1697	14.6701	12.7151	0.472428	0.00274788	0.0459194	chr4:4125081-4127849	-	alpha-aminoadipic semialdehyde synthase-like
LOC102615851	1632	11.7786	9.47879	9.93626	4.34604	5.09443	5.2669	0.471486	1.31449e-10	9.08425e-09	chr8:22510091-22514077	-	uncharacterized protein At1g18480, transcript variant X1
LOC102625031	1370	94.1939	83.9432	102.636	41.5253	47.0456	43.7629	0.471319	0.00111917	0.0216147	NW_006257073.1:455505-457164	+	vestitone reductase
LOC102613530	878	17.1432	17.6189	30.0749	9.7192	10.9104	9.91183	0.471049	2.19914e-05	0.000712669	NW_006257092.1:787165-788269	+	protein YLS3
LOC102619882	1913	284.143	208.922	238.666	100.995	111.544	131.628	0.470346	8.37802e-07	3.56561e-05	chr4:17876711-17880065	-	cytochrome P450 711A1, transcript variant X1
LOC102611969	1841	172.54	125.148	166.365	69.6087	74.3387	73.8512	0.46934	0.000341475	0.00787418	chr4:18882581-18886385	-	carotenoid cleavage dioxygenase 8 homolog B, chloroplastic-like
LOC102618489	2930	13.146	13.4735	12.4027	6.3166	5.67516	6.30552	0.468894	6.76033e-08	3.50133e-06	chr3:7191374-7194410	+	disease resistance RPP8-like protein 3
LOC107177585	1668	3.60952	4.79774	5.4083	2.01539	1.90711	2.54454	0.468098	1.26201e-05	0.000427705	chr6:20205559-20208223	-	polyvinylalcohol dehydrogenase-like
LOC102612336	776	23.8367	25.3213	20.1909	9.42576	9.92216	13.0531	0.467218	1.38608e-07	6.78087e-06	chr3:14971786-14972929	-	calmodulin-like protein 8
LOC102611417	1746	14.3124	16.4512	12.6134	5.88185	7.55678	6.78192	0.466158	0.000373724	0.00848142	chr8:20959779-20962524	+	UDP-glycosyltransferase 76C2-like
LOC102611542	1136	7.18359	12.2651	8.96987	5.20301	3.18207	4.83505	0.465194	1.15229e-06	4.75507e-05	chr2:14475488-14477263	-	hypothetical protein
LOC102628054	1557	247.432	210.066	233.092	81.4513	113.135	126.126	0.464403	7.69532e-11	5.50035e-09	chr5:27474605-27476239	+	UDP-glycosyltransferase 76F1-like
LOC102627235	2037	238.322	189.522	254.474	101.086	100.921	114.073	0.463244	1.27624e-09	8.20225e-08	NW_006257090.1:217008-220053	-	ent-kaurene oxidase, chloroplastic-like
LOC102611153	1653	17.1801	12.2545	15.7093	7.03965	6.5605	7.29294	0.462811	1.08053e-06	4.50757e-05	chr2:22435193-22439061	-	tyrosine aminotransferase
LOC102617505	1548	401.819	327.189	435.863	183.06	157.647	196.718	0.46136	6.09018e-10	4.05023e-08	chr6:16671183-16673159	-	cytochrome P450 76A1-like
LOC102611168	1593	3.62009	3.4986	4.37903	2.01751	1.86074	1.41053	0.459985	0.000129515	0.0034235	chr3:17235901-17302457	-	protein BONZAI 3-like
LOC102625892	666	11.3818	14.108	8.49998	4.38193	6.29611	4.92688	0.459106	0.00216055	0.0374974	NW_006257131.1:132473-133381	+	1-aminocyclopropane-1-carboxylate oxidase homolog 12-like
LOC107174268	1325	8.4035	10.219	6.89103	4.12628	3.71032	3.87619	0.459082	0.000903026	0.0180637	chr3:15400777-15403508	-	zeta-carotene desaturase, chloroplastic/chromoplastic-like, transcript variant X2
LOC102607080	1041	884.292	701.308	850.858	328.32	406.209	382.257	0.458365	1.3762e-08	7.81572e-07	chr7:6939766-6941257	+	REF/SRPP-like protein At1g67360
LOC102614685	1715	7.76139	4.91624	7.83689	3.36027	3.73076	2.28764	0.457172	2.11907e-09	1.32841e-07	chr2:10910843-10914654	-	uncharacterized LOC102614685
LOC102615148	826	50.5836	51.9023	49.1683	20.6621	19.9122	28.6281	0.456317	0.000210913	0.00523156	chr6:8732221-8733130	+	protein SRG1-like
LOC102610701	2136	5.5015	4.19815	4.42852	2.02347	1.96311	2.43787	0.454726	6.16779e-05	0.00176231	chr6:16281491-16286958	-	uncharacterized LOC102610701, transcript variant X1
LOC102611406	1276	46.0471	53.8691	68.8947	30.5143	14.3064	31.4177	0.45162	0.000258955	0.00624104	chr7:30538983-30540258	+	abscisic acid receptor PYL4
LOC102625296	4413	11.8349	11.4149	6.73675	3.95113	4.46427	5.11597	0.451248	0.000952443	0.0188062	chr8:22125994-22131034	+	uncharacterized LOC102625296
LOC102626031	1531	19.8995	15.0978	13.3828	5.57378	8.07494	8.08375	0.449203	8.12001e-05	0.00224735	chr7:11626111-11629008	-	stearoyl-[acyl-carrier-protein] 9-desaturase 5, chloroplastic-like
LOC102613408	1526	29.5667	27.6491	29.51	12.2734	13.7392	12.7146	0.446548	0.00176111	0.0315432	chr8:18176713-18178985	-	uncharacterized LOC102613408
LOC102613158	717	67.9351	56.6036	85.6775	37.8688	25.0064	30.8909	0.446046	3.78631e-09	2.32281e-07	chr3:24346818-24347645	-	citrate-binding protein-like
LOC102625049	1373	54.7868	62.1889	50.7005	14.5828	36.1483	24.0546	0.446013	1.31872e-06	5.41265e-05	NW_006257131.1:84440-86270	+	1-aminocyclopropane-1-carboxylate oxidase homolog 1-like
LOC102615504	1329	4.01171	4.43552	4.83669	1.86236	1.57758	2.469	0.444819	3.67425e-06	0.000139804	chr5:20312922-20317569	+	uncharacterized LOC102615504
LOC102627982	1103	25.418	19.3368	19.9996	8.27246	11.4705	9.05401	0.444711	4.93978e-07	2.20933e-05	chr8:6013028-6016354	-	probable ribosome-binding factor A, chloroplastic, transcript variant X1
LOC102623754	2103	16.1944	16.9032	14.7618	8.18577	8.2335	4.83353	0.444067	0.000302312	0.00712872	chr7:5116013-5118222	+	protein ALTERED XYLOGLUCAN 4
LOC102627239	1525	277.287	194.35	200.311	85.3891	117.168	95.3285	0.443316	2.60266e-08	1.43547e-06	NW_006257094.1:409437-415731	-	delta(12)-fatty-acid desaturase FAD2, transcript variant X1
LOC102609733	2066	3.77438	3.90808	4.7907	2.02051	1.97714	1.51919	0.442297	3.20505e-05	0.000987068	chr3:18627947-18631206	-	luminal-binding protein 5
LOC102629906	1556	9.99966	8.65599	10.5389	3.91731	5.11095	3.87379	0.441934	2.8484e-05	0.000895258	chr9:6445990-6450824	+	TLD domain-containing protein 2
LOC102606811	1046	424.862	298.856	280.448	105.88	217.028	120.195	0.441265	1.14323e-05	0.000390331	chr2:1864696-1867285	-	cold-regulated 413 inner membrane protein 1, chloroplastic, transcript variant X2
LOC102621297	1495	12.397	21.4595	18.6888	7.11647	8.75297	7.2287	0.439585	0.00180687	0.0322872	chr6:20627624-20629377	+	NAC domain-containing protein 100
LOC102617183	1301	4.82288	3.48748	6.42863	1.39134	2.86186	2.22058	0.439228	0.000438658	0.00968679	NW_006257554.1:1410-2990	+	uncharacterized LOC102617183, transcript variant X1
LOC102609942	1323	4.46854	6.61594	6.34933	3.18316	2.10387	2.34541	0.437795	0.00108098	0.0209654	chr3:17184953-17190453	-	protein BONZAI 3-like
LOC102614483	2256	183.339	148.098	118.002	55.8869	84.987	55.0805	0.435998	9.20663e-09	5.3887e-07	chr8:21946642-21949488	-	uncharacterized LOC102614483
LOC102629590	3659	2.24018	2.03089	1.51719	0.716818	0.938533	0.867533	0.435862	0.000629908	0.0132959	chr6:16919172-16925148	-	uncharacterized LOC102629590
LOC102628093	4010	133.545	107.535	122.482	38.9312	52.2213	66.9833	0.434962	9.20557e-05	0.00253253	chr9:8619158-8634101	+	ABC transporter B family member 19-like
LOC102611530	1959	12.46	13.86	9.4895	5.56289	6.69824	3.29536	0.434424	6.96868e-06	0.000248662	chr9:640550-643595	-	uncharacterized LOC102611530, transcript variant X6
LOC102622915	1480	21.59	26.9635	13.2024	9.23534	9.96522	7.42246	0.431101	3.87481e-07	1.76396e-05	chr9:16332656-16335652	-	F-box protein PP2-A13
LOC102625340	724	19.2367	13.1752	12.5105	3.87782	8.13837	7.34017	0.430884	0.000961079	0.0188955	NW_006258563.1:262-985	+	stearoyl-[acyl-carrier-protein] 9-desaturase 5, chloroplastic-like
LOC102623540	1146	9.58949	10.7241	9.01907	5.0609	3.97442	3.57908	0.430046	9.12118e-13	7.50094e-11	chr3:27441047-27443225	+	cytokinin riboside 5'-monophosphate phosphoribohydrolase LOG1-like
LOC102616902	1062	183.224	241.908	186.292	91.136	87.6818	83.8596	0.429616	0.0019922	0.035026	chr6:16461111-16462633	-	(R,S)-reticuline 7-O-methyltransferase-like
LOC102626273	1929	345.055	264.102	366.171	117.508	122.818	177.943	0.42885	1.29938e-11	9.87187e-10	NW_006257090.1:197898-200845	-	ent-kaurene oxidase, chloroplastic-like
LOC102612869	1254	24.4397	18.1479	18.669	7.89497	10.4928	7.87845	0.42879	1.19568e-06	4.92527e-05	chr5:555407-557155	-	uncharacterized LOC102612869
LOC102613705	745	37.7297	31.3143	26.1295	12.6444	13.7315	14.4102	0.428545	4.2872e-05	0.00127913	chr2:1323152-1323974	-	uncharacterized LOC102613705
LOC102627896	2814	15.5181	12.7847	13.7316	5.61866	6.64132	5.7416	0.428258	8.04239e-07	3.42982e-05	chr2:3392221-3397921	-	pentatricopeptide repeat-containing protein At2g33760
LOC102631161	1554	49.3158	43.4506	47.7565	15.8082	18.1905	26.0497	0.427321	1.97582e-09	1.24542e-07	chr5:24592391-24594324	+	cytochrome P450 71A3-like
LOC102609186	1850	10.3122	9.61707	10.1473	3.31474	3.06772	6.41994	0.42566	6.5833e-07	2.86617e-05	chr5:481830-483985	+	cytochrome P450 78A9-like
LOC102609278	1150	15.0754	13.4827	12.0048	5.0433	6.53813	5.6756	0.425439	7.50034e-12	5.7942e-10	chr3:27152435-27154633	+	floral homeotic protein DEFICIENS-like
LOC102628371	1836	40.4374	39.0924	43.0671	14.4667	18.5467	19.0764	0.424887	4.12441e-06	0.000155132	chr1:27112179-27114083	+	LRR receptor-like Serine/threonine-protein kinase EFR
LOC102613672	1769	7.95502	5.83654	8.34092	2.65209	3.41253	3.32671	0.424323	1.3972e-05	0.000470707	chr6:3644222-3645990	-	hydroquinone glucosyltransferase-like
LOC102618004	1004	292.501	265.063	188.687	82.3454	144.449	87.8515	0.421635	3.59095e-13	3.01797e-11	chr8:21086476-21088194	-	outer envelope pore protein 16, chloroplastic
LOC102608396	993	117.464	127.542	122.183	40.7732	59.5192	54.4154	0.42133	0.00122698	0.0232467	NW_006257087.1:285962-286954	-	uncharacterized LOC102608396
LOC102609063	1204	388.207	385.153	398.38	147.459	183.774	161.595	0.420595	7.72782e-13	6.40098e-11	NW_006257073.1:156278-158975	+	SPX domain-containing protein 3
LOC102624502	3582	16.6461	12.4572	13.8667	5.18747	6.38802	6.48207	0.420236	8.24793e-09	4.85232e-07	chr5:19555252-19563776	-	probable sucrose-phosphate synthase 4
LOC102610603	1306	3.277	4.97867	4.2507	1.78201	1.63304	1.82974	0.419369	7.12201e-05	0.00200254	chr6:18652823-18654682	+	transcription factor bHLH75
LOC102617175	1043	8.86734	8.42628	10.3299	5.2065	2.46072	3.86414	0.417447	6.69046e-05	0.00189047	chr3:24857698-24859271	-	hypothetical protein
LOC102612783	991	12.3337	9.76969	7.076	4.5105	3.2829	4.31883	0.415095	0.000386741	0.00874225	chr6:11293548-11295385	+	uncharacterized LOC102612783
LOC102610916	1215	153.256	132.789	157.603	51.2315	71.6124	59.8255	0.411744	6.50473e-08	3.38423e-06	chr7:1222520-1225135	-	glycerophosphodiester phosphodiesterase GDPD3-like
LOC107177410	708	30.4804	33.0517	35.5939	12.679	12.1005	16.0196	0.411588	7.2436e-07	3.11231e-05	chr6:8731416-8734766	+	protein SRG1-like
LOC102611631	1290	149.547	162.955	172.986	52.577	87.6247	59.3057	0.410942	3.2238e-14	2.99461e-12	chr2:13621951-13626118	-	uncharacterized LOC102611631, transcript variant X2
LOC107177412	261	65.8681	61.8704	74.5842	22.6461	26.4534	33.8899	0.410183	2.41592e-14	2.26248e-12	chr6:8731943-8732381	-	uncharacterized LOC107177412
LOC102626899	1222	130.741	136.677	218.866	34.2207	97.707	65.8164	0.406643	0.00141991	0.0263794	chr6:10969117-10971497	-	ferritin-3, chloroplastic
LOC102630804	1455	59.4515	57.2354	58.6117	17.5186	24.4716	28.5576	0.402444	1.97276e-13	1.68892e-11	chr9:3727327-3728781	+	basic 7S globulin-like
LOC102631317	2526	6.59048	7.56668	3.74478	2.14979	3.50607	1.53905	0.401907	0.00286248	0.04742	chr2:18218388-18222448	-	L-ascorbate oxidase homolog, transcript variant X1
LOC102623461	1539	50.6449	49.6079	50.7375	24.3395	18.3913	17.5667	0.399347	7.08989e-15	7.07263e-13	chr7:7830733-7832617	+	cytochrome P450 CYP749A22-like
LOC102625423	1366	102.435	108.564	92.9104	44.9462	35.2221	40.9928	0.398675	1.95088e-13	1.67644e-11	NW_006257104.1:324090-329794	-	calcineurin B-like protein 7, transcript variant X2
LOC102628717	595	88.9356	63.7665	58.1904	35.203	28.6757	19.6614	0.396126	1.57345e-11	1.17978e-09	chr3:27534606-27535425	-	gibberellin-regulated protein 1
LOC102618163	1464	31.463	29.8205	34.7512	11.254	13.0618	13.6916	0.395767	2.02647e-09	1.27385e-07	chr7:21240044-21242748	+	protein LOL1, transcript variant X1
LOC102623056	883	3.86104	3.15587	5.50112	1.54794	1.47377	1.89843	0.393044	0.0029842	0.0490821	NW_006258479.1:139-1205	-	uncharacterized LOC102623056, transcript variant X1
LOC102621856	1893	92.2727	96.0622	120.217	25.4082	43.9967	51.5306	0.391945	0.00017206	0.00438153	chr3:26735976-26737868	+	putative fatty-acid--CoA ligase fadD25
LOC102630913	2126	18.0834	13.9476	18.7766	6.34224	7.22627	6.30788	0.391209	6.37442e-05	0.00181008	NW_006257073.1:1302405-1307885	+	ascorbate transporter, chloroplastic, transcript variant X2
LOC102625611	866	8.54378	7.5495	8.01301	2.17553	2.83844	4.40681	0.390802	1.56762e-10	1.0801e-08	chr4:9901794-9902740	-	hypothetical protein, transcript variant X2
LOC102611838	2759	14.2632	12.2626	13.2376	5.50305	5.03116	4.977	0.390088	3.64139e-06	0.000138784	chr3:4172082-4182822	-	potassium channel AKT2/3
LOC102617242	1232	58.9963	49.5003	34.5956	22.0689	18.8957	14.8224	0.389868	1.1123e-10	7.80446e-09	chr2:1963441-1965981	+	protein SRG1-like
LOC102622392	779	15.504	15.0884	16.9719	3.69888	7.23895	7.5087	0.387823	5.36844e-10	3.59106e-08	chr1:4460686-4467753	+	FAD-dependent urate hydroxylase
LOC102613928	1397	25.365	25.0108	20.7057	6.45218	8.64248	12.3058	0.385479	8.18871e-05	0.00226364	chr3:15293592-15299837	-	zeta-carotene desaturase, chloroplastic/chromoplastic-like, transcript variant X2
LOC102608065	2488	7.15762	6.20324	6.94338	2.47959	2.74599	2.58036	0.384449	3.09811e-09	1.91599e-07	chr7:13831320-13835823	-	putative phospholipid:diacylglycerol acyltransferase 2, transcript variant X2
LOC102616165	1349	19.5999	17.2936	20.3865	6.84607	6.88667	8.27544	0.384221	2.06506e-07	9.70915e-06	NW_006257081.1:832399-833964	-	uncharacterized LOC102616165
LOC102612405	2213	42.2676	34.822	41.8696	14.4894	17.6576	13.4414	0.383227	2.04785e-08	1.14224e-06	chr1:24687770-24691601	+	acyl-CoA-binding domain-containing protein 3-like, transcript variant X2
LOC102629332	897	22.2791	23.6581	24.7148	7.66008	10.9614	8.38974	0.382314	9.09065e-15	8.83796e-13	chr8:12200238-12202290	-	uncharacterized LOC102629332
LOC102619129	936	11.121	12.5194	13.5008	4.61767	5.36818	4.19156	0.381717	2.76464e-11	2.02013e-09	chr7:6614297-6618541	+	uncharacterized membrane protein YuiD-like, transcript variant X1
LOC102623441	2959	11.5341	12.5929	14.7003	4.25718	5.22862	5.29149	0.38059	4.02653e-06	0.000151949	chr5:5683754-5694377	-	DNA mismatch repair protein MSH4
LOC102619724	865	47.5902	37.4607	32.9336	16.9973	17.1757	10.5968	0.379455	1.19209e-16	1.35403e-14	chr7:3487832-3488796	+	ethylene-responsive transcription factor ERF003
LOC102625448	1456	116.405	111.742	117.895	38.8189	42.0075	49.3597	0.376215	8.39186e-07	3.56561e-05	chr5:14699479-14702932	-	uncharacterized membrane protein C776.05-like
LOC102610779	1563	8.23772	9.87438	4.29951	2.90709	2.89094	2.60138	0.374779	0.00256422	0.0433453	chr5:7154274-7156259	-	BAG family molecular chaperone regulator 1-like, transcript variant X2
LOC102613600	3237	51.2497	38.5736	42.7506	14.3452	19.5203	15.7672	0.374378	1.95902e-10	1.33773e-08	chr8:19838478-19844423	+	auxin response factor 4, transcript variant X1
LOC102625710	3241	718.859	653.894	453.393	206.774	279.07	196.28	0.373532	6.96351e-08	3.59035e-06	NW_006257138.1:100687-106968	+	linoleate 13S-lipoxygenase 2-1, chloroplastic
LOC102630534	3821	146.652	105.299	121.716	36.8254	44.0194	58.3113	0.372407	4.82165e-06	0.00017901	chr4:7927971-7932671	-	putative multidrug resistance protein
LOC102618076	1154	20.3975	17.0272	18.3562	4.7057	7.76845	8.19028	0.370457	7.44273e-09	4.40119e-07	chr1:9161586-9162739	+	transcription factor TGA2
LOC102622416	2675	4.09469	4.78128	6.03474	3.01055	0.972964	1.49332	0.367309	9.25209e-06	0.000322124	chr9:4721400-4726884	+	sulfate transporter 3.1-like
LOC102624557	1707	3.48456	2.55336	2.78144	1.03877	1.10118	1.0656	0.363467	0.000370543	0.00842591	chr2:22913955-22916675	-	(-)-germacrene D synthase-like
LOC102610185	3976	12.9715	14.197	16.5619	6.2529	5.12768	4.47623	0.362604	2.1114e-14	2.01012e-12	chr6:19840813-19845790	-	ABC transporter B family member 15-like
LOC102620739	2335	9.52163	12.5921	10.2607	3.4331	4.65981	3.6201	0.361798	5.33916e-10	3.58192e-08	chr7:9381996-9386375	-	transmembrane protein 53, transcript variant X3
LOC102631476	2728	54.1113	42.8896	66.3376	17.6311	21.8772	19.5067	0.361305	3.08082e-08	1.68703e-06	chr6:7680731-7685817	+	cation/H(+) antiporter 20-like, transcript variant X1
LOC102623913	1836	3.45703	4.2809	4.01827	1.85109	1.47665	0.913027	0.360726	4.23287e-05	0.00126787	NW_006257118.1:244373-246208	-	organic cation/carnitine transporter 3
LOC102624685	2292	8.68751	6.31285	5.41782	2.43375	2.00298	2.89439	0.359049	3.15965e-05	0.000974395	chr4:17982561-17984932	-	probable leucine-rich repeat receptor-like protein kinase At1g68400
LOC102609204	2206	2.8772	2.31588	3.31119	0.870785	1.47477	0.695219	0.357558	1.12966e-12	9.19112e-11	chr6:831094-837438	-	lysine-specific demethylase JMJ25-like
LOC102616840	1033	53.8595	44.7527	50.3819	16.7005	12.3527	23.8581	0.355123	9.48691e-05	0.00260057	chr9:16210656-16211785	+	hypothetical protein
LOC107175523	737	69.3396	60.1575	79.8836	23.9091	25.7992	23.955	0.351815	2.23595e-14	2.11118e-12	chr1:4500178-4501539	+	citrate-binding protein-like
LOC107176329	1246	2.82352	3.84213	3.83984	1.66029	1.24749	0.744241	0.34763	0.000437877	0.00967885	chr3:22073868-22075253	-	uncharacterized LOC107176329
LOC102629931	2468	8.90564	9.84349	5.80098	2.97866	3.47129	2.08102	0.347492	4.12438e-07	1.87015e-05	NW_006257138.1:64100-74579	+	linoleate 13S-lipoxygenase 2-1, chloroplastic-like
LOC102629211	2121	793.612	569.646	579.297	133.71	336.975	202.647	0.346622	8.8565e-06	0.000309712	chr8:5087210-5092757	-	glucose-1-phosphate adenylyltransferase large subunit 1-like, transcript variant X1
LOC102630786	2066	60.7236	36.8847	43.3461	11.2469	20.0513	17.4188	0.345622	6.61282e-06	0.000237441	chr1:1983517-1987934	+	protein NRT1/ PTR FAMILY 7.2
LOC102629002	1180	8.32961	10.0517	11.9472	4.13243	2.54264	3.77821	0.344668	6.62029e-05	0.00187295	chr4:17492888-17494556	-	peroxidase 25, transcript variant X2
LOC102607430	2000	83.6548	71.0234	76.5876	22.0355	28.521	28.4796	0.341754	2.45204e-19	3.143e-17	chr3:27086963-27090478	-	purple acid phosphatase 2-like, transcript variant X3
LOC107176463	609	675.714	820.057	717.856	199.75	292.629	262.139	0.340851	8.64057e-19	1.07744e-16	chr4:4399152-4399760	+	uncharacterized LOC107176463
LOC102627225	1087	29.7627	31.8149	24.1915	7.98641	10.3756	10.8607	0.340714	4.52537e-12	3.55582e-10	NW_006257073.1:485080-486708	+	uncharacterized LOC102627225
LOC102606909	1865	28.8792	23.2555	21.9722	6.71481	10.4665	7.99385	0.339714	1.23341e-10	8.62789e-09	chr1:24528789-24532508	+	BTB/POZ and TAZ domain-containing protein 4, transcript variant X1
LOC102614331	1902	146.678	131.897	152.542	36.65	61.3115	47.7426	0.337969	5.87575e-20	7.70362e-18	chr4:3144995-3147920	+	monogalactosyldiacylglycerol synthase 2, chloroplastic
LOC102620638	1165	101.554	148.761	160.041	37.3536	50.8249	48.0041	0.331865	1.91816e-09	1.2124e-07	chr5:3770146-3771443	+	uncharacterized LOC102620638
LOC102606741	3919	80.192	67.9607	71.88	19.9365	27.1274	24.4086	0.324827	3.71281e-20	4.98168e-18	chr3:19053339-19062338	+	phospholipase D zeta 1, transcript variant X3
LOC102626752	1140	444.997	390.323	413.313	109.171	117.514	177.237	0.323491	3.37853e-21	4.87528e-19	chr2:21470052-21471370	+	hypothetical protein
LOC107176997	576	75.5608	51.5423	79.4491	19.7534	22.9693	23.9014	0.322553	3.5179e-08	1.91267e-06	chr5:16434887-16435576	-	endoglucanase 10-like
LOC102616429	2230	126.682	90.5488	126.404	34.0921	35.662	40.6884	0.321395	1.09397e-10	7.73065e-09	chr1:24190697-24194795	-	endoglucanase 2-like
LOC102608247	1230	2.03461	4.00829	2.5536	1.62182	0.617167	0.521946	0.321169	0.00119411	0.0227744	chr5:35838966-35841960	-	(R,S)-reticuline 7-O-methyltransferase-like
LOC107176261	1064	5.2154	4.60007	4.80559	1.80541	1.52883	1.30732	0.317457	6.39348e-05	0.00181325	chr3:17297601-17299332	-	protein BONZAI 3-like, transcript variant X1
LOC102626678	1080	54.8739	50.7112	53.2619	14.6739	15.3296	19.6165	0.312376	1.07658e-17	1.27325e-15	chr3:27963472-27964838	+	protein GDAP2 homolog
LOC102620281	2517	65.9387	48.5715	83.7681	18.2579	20.7526	22.7006	0.311235	8.83986e-07	3.74901e-05	chr5:32888394-32894558	-	ent-copalyl diphosphate synthase, chloroplastic
LOC102618822	1865	2.37257	1.62827	1.37082	0.495193	0.407032	0.764962	0.310367	0.000349794	0.00802568	chr6:18860888-18865965	-	RHOMBOID-like protein 9, chloroplastic, transcript variant X3
LOC102625473	3106	34.5526	32.839	30.408	9.65756	10.6141	10.0132	0.309662	0.000538995	0.0116119	chr7:26294080-26302532	-	protein ENHANCED DISEASE RESISTANCE 2-like
LOC107177733	707	30.5236	61.1941	37.0907	13.0105	10.4815	16.345	0.309273	4.17822e-21	5.99157e-19	chr7:8559036-8559826	-	uncharacterized LOC107177733
LOC102617018	1211	1611.18	1816.96	1904.66	463.094	624.76	549.014	0.306943	1.10783e-13	9.85193e-12	chr1:21529404-21531223	-	inorganic pyrophosphatase 1
LOC102627979	973	107.279	94.0701	111.932	30.0694	30.3527	35.1165	0.304961	3.97288e-10	2.68099e-08	chr1:15792536-15794052	-	caffeoyl-CoA O-methyltransferase 5-like
LOC102629450	2024	7.25742	8.31372	9.81632	2.1902	2.804	2.73137	0.304307	1.57611e-21	2.30333e-19	NW_006257118.1:359784-364954	-	hypothetical protein, transcript variant X1
LOC102625429	2938	5.34532	6.55424	4.13955	2.27583	1.67331	0.922615	0.303742	3.83608e-06	0.000145479	NW_006257138.1:10565-14951	+	linoleate 13S-lipoxygenase 2-1, chloroplastic
LOC102627072	3756	8.89348	6.03044	7.41924	2.27195	2.2328	2.26001	0.302766	7.6224e-15	7.50594e-13	chr5:3437879-3444189	-	uncharacterized LOC102627072, transcript variant X1
LOC102607765	1669	3.06408	5.56547	4.02644	1.54937	1.14791	1.1326	0.302614	1.36061e-09	8.72005e-08	chr8:613589-615619	-	lysine histidine transporter-like 8
LOC102615809	841	42.2637	61.7666	51.2009	16.6039	17.279	13.0621	0.30242	1.5379e-07	7.44424e-06	chr5:19318102-19318942	+	ethylene-responsive transcription factor ERF023-like
LOC102621519	1615	2.31314	2.05729	1.53779	0.365983	0.649103	0.75087	0.298898	0.000490243	0.0106719	chr8:17667864-17669734	-	protein FANTASTIC FOUR 3, transcript variant X1
LOC102613728	2223	2.03943	2.12139	2.30011	0.481916	0.471571	0.962654	0.296574	5.07745e-05	0.00148783	chr3:24770377-24773085	-	programmed cell death protein 4
LOC102627578	1619	2.37463	1.87567	1.62422	0.593252	0.759137	0.374508	0.293964	1.64099e-24	2.80977e-22	chr7:10878373-10882700	-	growth-regulating factor 4-like
LOC102609088	2125	93.3952	79.7406	84.6978	17.9926	28.2212	29.3387	0.293028	0.000412519	0.009216	chr3:23564274-23569791	+	probable receptor-like protein kinase At5g56460
LOC102625744	1692	3.6655	5.23644	4.33866	0.873319	1.85869	1.11721	0.290713	1.34715e-06	5.51947e-05	chr7:1025216-1029403	+	uncharacterized LOC102625744, transcript variant X5
LOC102627866	1619	2.37463	1.85361	1.62422	0.593252	0.714482	0.374508	0.287442	9.41059e-08	4.73501e-06	chr7:10888213-10892540	-	growth-regulating factor 4-like
LOC102611743	1080	8.42922	7.04597	11.2949	2.39435	2.71112	2.5759	0.286939	3.5483e-08	1.92464e-06	chr3:434536-436517	+	PHD finger protein ALFIN-LIKE 7
LOC102630994	850	18.1346	18.7457	14.0934	2.43378	3.65736	8.35012	0.283308	0.000344444	0.00792671	chr1:26662810-26664442	-	protein RADIALIS-like 4
LOC102609794	1395	2.78194	2.07442	3.8486	1.05925	0.595994	0.792585	0.281199	7.60767e-05	0.00211576	chr1:12418212-12419815	-	uncharacterized LOC102609794
LOC102627351	1109	119.175	132.402	91.9484	40.3724	27.9343	27.3689	0.278511	4.39271e-05	0.00130722	chr4:1626067-1627434	+	probable xyloglucan endotransglucosylase/hydrolase protein 23
LOC102625397	1425	19.2417	32.5421	18.0434	4.71813	7.3565	7.35853	0.278304	2.71744e-06	0.000105319	chr2:3313934-3315358	-	uncharacterized LOC102625397
LOC102609811	2231	15.4928	12.4585	12.4907	2.45062	4.37474	4.42832	0.278267	1.52389e-12	1.23113e-10	chr9:7785815-7788629	-	inorganic phosphate transporter 1-4, transcript variant X1
LOC107177609	687	27.0303	37.0261	26.3153	7.90449	7.78741	9.44873	0.278191	1.99934e-14	1.91137e-12	chr7:1133432-1134179	+	homogentisate geranylgeranyltransferase, chloroplastic-like
LOC102620152	3715	1.98187	1.77909	1.37635	0.298315	0.379485	0.748849	0.277704	7.425e-13	6.17244e-11	chr4:3807404-3815644	+	LRR receptor-like Serine/threonine-protein kinase ERECTA
LOC107176576	1341	6.57226	4.82209	9.99534	2.34155	1.59042	1.99476	0.277083	0.000141369	0.00372395	chr1:12408824-12418178	-	uncharacterized LOC107176576, transcript variant X2
LOC102624487	1254	237.369	176.608	152.031	45.1309	55.7791	55.0638	0.275568	1.39409e-07	6.79127e-06	chr3:27147176-27149052	+	S-type anion channel SLAH4-like
LOC102623624	1795	36.2894	26.7697	24.8231	5.51548	10.1497	8.34533	0.273212	2.99193e-08	1.64227e-06	chr3:26041172-26046705	-	Serine carboxypeptidase II-3-like, transcript variant X1
LOC107175685	910	27913.4	18184.8	14029.9	3144.04	6366.56	6741.49	0.270291	0.000436382	0.0096551	chr2:13045651-13046560	+	21 kDa seed protein-like
LOC102629844	450	2.98213	5.478	3.81457	0.903011	1.68692	0.713327	0.269111	0.0019508	0.0343653	NW_006257963.1:7-952	+	protein BONZAI 1-like
LOC102616851	1348	1.96413	1.96122	2.35716	0.575496	0.589958	0.502716	0.265526	0.000308956	0.00725557	NW_006257087.1:556334-558006	+	galactinol synthase 1
LOC102613212	1899	3.15135	2.7279	3.36568	0.739217	0.894666	0.807611	0.26409	2.64103e-06	0.000102705	chr1:26112749-26114647	-	lysM domain receptor-like kinase 4
LOC102612037	754	9.37996	9.52379	7.79857	1.46982	2.3971	3.07468	0.259962	6.36702e-07	2.78788e-05	chr3:14967395-14969432	-	calmodulin-like protein 8, transcript variant X1
LOC102606769	839	40862.3	26099.7	19678.2	4322.14	8744.19	9199.37	0.25699	0.000967936	0.0189949	chr5:11323619-11328836	+	21 kDa seed protein-like
LOC102625295	1377	2.13348	2.07559	3.73977	0.83165	0.630036	0.569833	0.255574	5.42781e-05	0.0015804	chr1:27013009-27015056	+	purple acid phosphatase 5
LOC102621666	741	9.29979	7.81056	9.1183	1.4956	1.95133	3.12863	0.250701	5.25868e-07	2.34282e-05	chr4:5997734-5998474	+	cytochrome P450 71D11-like
LOC102625485	1592	15.6969	17.5489	14.6824	2.34364	5.19973	4.34628	0.248072	6.85249e-16	7.31272e-14	chr1:20016656-20019193	+	GDSL esterase/lipase 2-like, transcript variant X2
LOC102606701	813	74.1443	73.3417	70.3496	11.4505	21.1643	20.1802	0.242362	2.15647e-24	3.61154e-22	chr9:556541-557353	-	uncharacterized LOC102606701
LOC102630510	3312	3.2524	3.84012	1.68718	0.691535	0.949549	0.463059	0.23966	3.21446e-30	7.16045e-28	NW_006257086.1:429578-437452	-	probable LRR receptor-like Serine/threonine-protein kinase At1g07650
LOC102630609	1923	53.7908	59.8778	69.9112	17.1932	13.6661	13.0016	0.23892	0.000153828	0.00397877	NW_006257073.1:1297372-1300884	+	probable glycerol-3-phosphate acyltransferase 8
LOC102623018	1320	1.95084	3.735	2.29649	0.811591	0.492932	0.567419	0.234511	2.78557e-05	0.000876708	chr2:8615339-8618385	+	uncharacterized LOC102623018, transcript variant X2
LOC102609916	1314	163.128	185.074	177.498	33.0336	42.8058	40.5521	0.221403	3.32538e-35	8.47749e-33	chr9:3784573-3785886	+	basic 7S globulin-like
LOC102618239	1411	9.81915	9.19104	6.10865	1.78031	1.99828	1.51664	0.210807	1.17721e-09	7.62991e-08	chr4:17847836-17849499	+	transcription factor MYB82
LOC102622071	2521	4.07147	5.54101	5.78043	0.76198	1.00372	1.38647	0.204781	8.45157e-13	6.97528e-11	chr6:13190647-13194257	-	putative cyclic nucleotide-gated ion channel 15
LOC102617404	1255	13.7852	11.0452	19.76	1.61894	3.85966	3.63768	0.204445	1.66098e-07	7.98943e-06	chr7:6577055-6578309	-	uncharacterized LOC102617404
LOC102626999	1479	1.44684	1.49764	2.09899	0.224795	0.46438	0.337612	0.203587	7.01432e-05	0.00197694	chr6:15113305-15115617	+	aluminum-activated malate transporter 8-like
LOC102617496	2916	1.64181	1.85001	2.99344	0.418061	0.632224	0.220163	0.195898	1.45824e-06	5.96398e-05	chr6:5612501-5615930	-	probable LRR receptor-like Serine/threonine-protein kinase At4g08850
LOC102612493	1801	5.8804	4.06654	2.39292	0.287162	0.903207	1.18822	0.192757	0.000555425	0.0119435	chr7:11949126-11951376	-	uncharacterized LOC102612493, transcript variant X1
LOC107176789	567	2.6866	3.08744	2.25447	0.456066	0.127507	0.943554	0.190213	0.000512055	0.0111092	chr5:7208850-7209416	-	pectinesterase inhibitor-like
LOC102617464	997	11.3864	12.6134	18.2063	3.03831	1.99414	2.93344	0.188738	2.47102e-11	1.81715e-09	chr3:24861738-24862734	-	zinc-finger homeodomain protein 1-like
LOC102607105	1648	1189.71	839.758	784.48	89.6635	304.365	130.676	0.186466	1.17419e-08	6.75202e-07	chr2:4639000-4641941	+	glucose-6-phosphate/phosphate translocator 2, chloroplastic
LOC102607503	703	10.8859	13.518	15.274	1.4188	3.23947	2.58746	0.182614	1.92133e-11	1.43127e-09	chr2:16488548-16489250	+	F-box protein SNE-like
LOC102626643	3469	2.61381	1.74047	3.08478	0.266225	0.406395	0.678576	0.181635	1.5739e-08	8.85088e-07	chr8:22156270-22160411	-	U-box domain-containing protein 44-like
LOC102622538	1267	2.63359	7.72608	4.49685	0.495662	1.65478	0.422253	0.173169	0.00141161	0.0262464	chr3:22687451-22688717	-	ethylene-responsive transcription factor ERF014
LOC102609343	1308	2.63423	2.45822	2.54094	0.197698	0.497454	0.518089	0.158939	9.25741e-07	3.90445e-05	chr9:3757288-3758595	+	basic 7S globulin-like
LOC102615222	1074	5.30192	2.89401	2.92452	0.343961	0.706811	0.697387	0.157202	3.12753e-05	0.000969922	chr5:3160179-3161948	-	uncharacterized LOC102615222, transcript variant X1
LOC102620241	1445	1.28009	1.87902	1.011	0.15339	0.0750484	0.419604	0.155402	2.858e-05	0.000897045	NW_006257086.1:459328-462851	-	protein trichome birefringence-like 43
LOC102618648	1721	38.5241	28.4604	28.628	4.0569	5.25107	5.53336	0.155224	1.74386e-16	1.94229e-14	chr1:22969643-22973058	-	7-deoxyloganetin glucosyltransferase-like
LOC102620402	741	375.271	360.491	359.261	33.7009	40.49	83.414	0.143928	1.21904e-53	5.0854e-51	chr2:13881657-13882854	+	protein PLANT CADMIUM RESISTANCE 2-like
LOC102627081	1314	17.3065	17.4008	17.2328	1.18077	2.9711	2.95862	0.136898	7.60971e-25	1.32271e-22	chr5:30969811-30971764	-	flavonol synthase/flavanone 3-hydroxylase-like
LOC102626245	1817	150.007	94.2012	129.025	13.8657	19.3972	17.7841	0.13677	2.56069e-13	2.1841e-11	chr1:26126762-26130864	+	probable vacuolar amino acid transporter YPQ1, transcript variant X2
LOC107177561	555	3.20214	2.76797	3.61934	0.865293	0.0651321	0.321318	0.130533	1.94577e-05	0.00063868	chr6:19183121-19183675	-	putative disease resistance protein RGA1
LOC107177841	588	26.5851	27.7667	34.5349	2.7015	4.05747	4.48862	0.126539	3.13739e-22	4.79895e-20	chr7:18310580-18311456	+	basic blue protein-like
LOC102610883	1310	1.74424	1.90903	1.00367	0.253796	0.248347	0.0816786	0.125366	5.62769e-06	0.000205608	chr4:5346703-5348544	-	fructose-bisphosphate aldolase, cytoplasmic isozyme 1
LOC102615259	1097	26.1521	46.2452	23.5382	6.19618	3.26225	2.21086	0.121637	6.11016e-07	2.69599e-05	chr1:19035087-19036382	-	acid phosphatase 1
LOC102618773	3547	50.421	46.3019	38.2111	5.0616	7.28674	3.97187	0.12095	1.34097e-07	6.58828e-06	chr3:15179301-15187991	-	reticuline oxidase-like protein, transcript variant X1
LOC102618639	1903	1.63907	1.48311	1.65052	0.155297	0.113973	0.299875	0.11925	6.24192e-31	1.44661e-28	chr7:12290884-12294115	+	protein NRT1/ PTR FAMILY 4.2-like, transcript variant X2
LOC102620420	831	20.8188	21.9257	17.7998	1.46699	3.17549	2.36059	0.115669	4.81929e-23	7.67874e-21	chr3:15219259-15220220	-	uncharacterized LOC102620420
LOC107174506	1486	9.03068	5.00069	5.48083	0.845227	0.462193	0.480032	0.0916069	4.92312e-08	2.60868e-06	NW_006257097.1:737838-740897	+	protein LTV1 homolog
LOC102627641	1085	13.9728	17.6161	10.0311	1.46404	1.86572	0.394466	0.0894816	1.5162e-13	1.32272e-11	chr4:1630803-1641421	+	xyloglucan endotransglucosylase/hydrolase protein 22-like
LOC102624296	2242	5.56494	4.52551	5.08252	0.197724	0.564314	0.572698	0.087968	7.9429e-21	1.11805e-18	NW_006257196.1:72950-84882	+	vacuolar cation/proton exchanger 3-like, transcript variant X2
PME4	1890	12.7998	10.1507	16.8506	0.781828	1.81698	0.886941	0.0875792	2.39264e-16	2.63927e-14	chr4:4121617-4124777	+	putative thermostable pectinesterase
LOC102609826	1353	0.428904	0.528101	0.593861	0.0273033	0.106869	0	0.0865144	0.000592891	0.0126542	chr2:26993947-26995299	-	alkane hydroxylase MAH1
LOC102614591	1371	1.50791	1.90226	0.959015	0.161669	0.0527328	0.156089	0.0847963	4.20687e-07	1.89383e-05	chr2:1547382-1550556	+	uncharacterized LOC102614591
LOC102623479	926	8.65603	15.7025	3.51026	1.35638	0.780742	0.192583	0.0835955	0.00156918	0.0286423	chr1:19943757-19944782	+	uncharacterized LOC102623479
LOC102623635	920	1.37981	0.776654	1.19095	0.120461	0.0392917	0.116303	0.0824683	5.86437e-05	0.00169427	chr4:18584357-18587753	-	histidine-containing phosphotransfer protein 4
LOC107178258	868	1.88031	1.72868	2.94536	0.297914	0.124937	0.0410903	0.0707837	2.08387e-07	9.77756e-06	chr1:24741589-24742727	+	uncharacterized LOC107178258
LOC102606964	1966	0.368964	0.363439	0.334387	0	0.073547	0	0.0689423	0.00030021	0.00709373	chr6:14167212-14169177	+	aspartic proteinase nepenthesin-1-like
LOC102622143	900	1.77316	1.66722	3.16528	0.328368	0.0803296	0.0396293	0.0678701	1.43745e-17	1.6827e-15	chr3:22268265-22269536	-	zinc finger BED domain-containing protein DAYSLEEPER-like
LOC102623053	1822	6.52925	6.19618	9.82218	0.364953	0.714237	0.450234	0.0678309	1.01494e-07	5.08446e-06	chr3:27008857-27010927	+	BEL1-like homeodomain protein 11
LOC107176063	1245	1.68965	1.66435	0.234683	0.0296718	0.116139	0.0572953	0.0565963	0.00228477	0.0392627	chr3:7851393-7852637	+	disease resistance protein RPM1-like
LOC102627718	1125	0.805981	0.7304	1.23365	0	0.0963956	0	0.0347995	2.30186e-06	9.04349e-05	chr2:9653942-9655719	+	uncharacterized LOC102627718
LOC102626253	951	1.67807	1.69051	1.65138	0	0.114033	0.037504	0.0301869	1.60047e-08	8.97826e-07	chr2:6426443-6429028	+	cationic peroxidase 1-like
LOC107176317	849	1.66607	1.64113	3.87164	0.130535	0.0425775	0	0.0241143	2.14145e-06	8.53009e-05	chr3:22266550-22267494	-	zinc finger BED domain-containing protein RICESLEEPER 1-like
LOC102619921	1593	0.637499	0.874649	1.14634	0	0.022692	0	0.00853568	1.91697e-09	1.2124e-07	chr1:14677624-14680025	+	uncharacterized LOC102619921
LOC107175515	443	6.46786	5.40326	5.93593	0	0	0.0805109	0.00452129	4.14327e-15	4.1878e-13	chr2:2296248-2298573	-	uncharacterized LOC107175515
LOC102606770	652	1.05692	0.931508	1.51243	0	0	0	0	9.48494e-07	3.99307e-05	chr5:18846998-18847729	-	B-box zinc finger protein 23-like
LOC102615647	674	1.99104	2.06724	0.0541876	0	0	0	0	0.000924104	0.0183732	chr8:16580701-16581632	-	uncharacterized LOC102615647
LOC102616173	667	3.26259	6.21323	0	0	0	0	0	0.00118637	0.022715	chr3:12135071-12135995	+	uncharacterized LOC102616173
