# Supplementary material for: Arbuscular Mycorrhizal Fungus Enhances Lateral Root Formation in Poncirus trifoliata (L.) as Revealed by RNA-Seq Analysis
Source: Front Plant Sci. 2017 Nov 29;8:2039. doi: 10.3389/fpls.2017.02039 (PMC5713035; doi:10.3389/fpls.2017.02039)
Supplement: Supplementary file 3 [file DataSheet2.XLSX]

## Sheet: 1GO-Biological_Process
GO enrichment-Biological process
GOBPID	Term	Sample number	Background number	proportion %	Pvalue	corrPvalue	GeneNames
GO:0055114	oxidation-reduction process	72	1103	6.52765	6.938e-08	0.562601	LOC102631277;LOC102618773;LOC102608960;LOC102625340;LOC102610429;LOC102625546;LOC102610048;LOC102629002;LOC102626529;LOC102622812;LOC102617538;LOC102617242;LOC102619882;LOC102610866;LOC102613196;LOC102610000;LOC102630196;LOC102619293;LOC102620420;LOC102615521;LOC102609186;LOC102607325;LOC107174268;LOC102630367;LOC102617175;LOC102618268;LOC102631317;LOC102625186;LOC102613738;LOC102609826;LOC102625…
GO:0008150	biological_process	35	2015	1.73697	0.0001081	0.3689	LOC107176537;LOC102626941;LOC107174506;LOC102623454;LOC107177479;LOC102624861;LOC102606701;LOC102622779;LOC102626678;LOC102607080;LOC107176463;LOC102619908;LOC102620451;LOC102610872;LOC102623018;LOC102620638;LOC102627225;LOC102626349;LOC102615681;LOC102616316;LOC102629680;LOC102625448;LOC102623570;LOC102626752;LOC102628322;LOC102613306;LOC102613264;LOC102624974;LOC107174882;LOC102620578;LOC102613…
GO:0050832	defense response to fungus	27	316	8.5443	5.876e-06	ignoring	LOC102619156;LOC102614650;LOC102624003;LOC102611431;LOC102620371;LOC102618069;LOC102608606;LOC102607886;LOC102612405;LOC102620836;LOC102622122;LOC102628054;LOC102608986;LOC107176922;LOC107174675;LOC102627409;LOC102613237;LOC102611417;LOC102608623;LOC102629084;LOC102613523;LOC102624286;LOC102606732;LOC102611316;LOC102626848;LOC102608503;LOC102621809
GO:0071555	cell wall organization	15	495	3.0303	1	0.375315	LOC102616429;LOC102607007;LOC102630534;LOC102611367;LOC102627351;LOC102631317;LOC107176997;LOC102611601;LOC102615369;LOC102621263;LOC102629244;LOC102611569;LOC102611413;LOC102628310;LOC102611310
GO:0055085	transmembrane transport	15	160	9.375	0.0002283	0.375315	LOC102629648;LOC102615246;LOC102630534;LOC102619491;LOC102619795;LOC102620933;LOC102628093;LOC102613232;LOC102610185;LOC102624487;LOC102612606;LOC102631205;LOC102611413;LOC102628168;LOC102620728
GO:0046686	response to cadmium ion	14	306	4.57516	0.1885	0.419947	LOC102621582;LOC102622108;LOC102610916;LOC102630229;LOC102617170;LOC102609733;LOC102621097;LOC102610912;LOC102612246;LOC102610883;LOC102610188;LOC102613773;LOC102621997;LOC102631481
GO:0098656	anion transmembrane transport	13	82	15.8537	2.229e-06	0.240623	LOC102629352;LOC102624233;LOC102613311;LOC102618735;LOC102617282;LOC102630913;LOC102626691;LOC102612845;LOC102616974;LOC102630786;LOC102630609;LOC102612787;LOC102622264
GO:0080167	response to karrikin	10	220	4.54545	0.2464	0.336582	LOC102621583;LOC102629648;LOC102630229;LOC102608802;LOC102610883;LOC102608949;LOC102610188;LOC102612606;LOC102630080;LOC102613773
GO:0061025	membrane fusion	8	357	2.2409	0.3642	0.336582	LOC102623454;LOC102617379;LOC102619491;LOC102610393;LOC102619795;LOC102614938;LOC102608061;LOC102610333
GO:0098655	cation transmembrane transport	8	147	5.44218	0.15	0.715641	LOC102623913;LOC102609811;LOC102622071;LOC102627464;LOC102622409;LOC102608591;LOC102613232;LOC102628168
GO:0070838	divalent metal ion transport	8	98	8.16327	0.01379	0.276976	LOC102613964;LOC102617282;LOC102620807;LOC102620966;LOC102606811;LOC102616974;LOC102610949;LOC102627081
GO:0046777	protein autophosphorylation	7	253	2.7668	0.8576	0.438046	LOC102610359;LOC102630673;LOC107175266;LOC102626588;LOC102623182;LOC102629566;LOC102629084
GO:0006355	regulation of transcription, DNA-templated	7	205	3.41463	0.8406	0.0652488	LOC102623053;LOC102630994;LOC102620458;LOC102611641;LOC102610188;LOC102609204;LOC102608693
GO:0080129	proteasome core complex assembly	6	147	4.08163	0.4787	0.0036363	LOC102610000;LOC102628785;LOC102630229;LOC102628292;LOC102613773;LOC102606741
GO:0006508	proteolysis	6	67	8.95522	0.02057	0.353598	LOC102622108;LOC102630967;LOC102616361;LOC102623624;LOC102622667;LOC102625631
GO:0098542	defense response to other organism	6	10	60	2.064e-07	0.679714	LOC102613196;LOC102625186;LOC102626076;LOC102612895;LOC102609684;LOC102627574
GO:0045892	negative regulation of transcription, DNA-templated	5	95	5.26316	0.2347	0.375315	LOC102628435;LOC102621653;LOC102613408;LOC102619129;LOC107176376
GO:0010583	response to cyclopentenone	5	62	8.06452	0.04872	0.523125	LOC102621583;LOC102630229;LOC102622009;LOC102616044;LOC102613773
GO:0052542	defense response by callose deposition	5	59	8.47458	0.04072	0.240623	LOC102611810;LOC102620739;LOC102621942;LOC102619944;LOC102611519
GO:0051603	proteolysis involved in cellular protein catabolic process	5	33	15.1515	0.003815	2.58094e-05	LOC102616938;LOC102630908;LOC102631207;LOC102616732;LOC102619840
GO:0045893	positive regulation of transcription, DNA-templated	4	223	1.79372	0.3347	0.458902	LOC102610883;LOC102625190;LOC102613773;LOC102618239
GO:0048573	photoperiodism, flowering	4	130	3.07692	1	1	LOC102606909;LOC102625409;LOC102626505;LOC102610972
GO:0007165	signal transduction	4	56	7.14286	0.1048	0.276976	LOC102610359;LOC107175266;LOC102626588;LOC102628371
GO:0051707	response to other organism	4	54	7.40741	0.09474	0.00278628	LOC107174675;LOC102609723;LOC102608623;LOC102610036
GO:0019252	starch biosynthetic process	4	41	9.7561	0.0418	0.410094	LOC102629211;LOC102614483;LOC102610883;LOC102631481
GO:0080027	response to herbivore	4	24	16.6667	0.006729	0.560638	LOC102616874;LOC102625429;LOC102625710;LOC102629931
GO:0071577	zinc II ion transmembrane transport	4	11	36.3636	0.0002918	0.495665	LOC102628785;LOC102627464;LOC102628292;LOC102608591
GO:0016998	cell wall macromolecule catabolic process	4	9	44.4444	0.0001173	0.718475	LOC102610864;LOC107174675;LOC102608623;LOC102607842
GO:0051301	cell division	3	161	1.86335	0.4966	0.597572	LOC102621097;LOC102629680;LOC102608503
GO:0042542	response to hydrogen peroxide	3	129	2.32558	0.8015	0.560638	LOC102609733;LOC102626588;LOC107176329
GO:0035556	intracellular signal transduction	3	82	3.65854	0.7478	of	LOC107176537;LOC102614938;LOC107177268
GO:0009873	ethylene-activated signaling pathway	3	72	4.16667	0.5027	0.276976	LOC102622538;LOC102625042;LOC102611011
GO:0048868	pollen tube development	3	65	4.61538	0.4661	0.00723664	LOC102625983;LOC102626505;LOC102609716
GO:0042538	hyperosmotic salinity response	3	64	4.6875	0.4613	0.392158	LOC102615681;LOC102611153;LOC102611031
GO:0007275	multicellular organism development	3	63	4.7619	0.4566	0.0784521	LOC102627961;LOC102607886;LOC102621297
GO:0007275	multicellular organismal development	3	63	4.7619	0.4566	0.0784521	LOC102627961;LOC102607886;LOC102621297
GO:0050665	hydrogen peroxide biosynthetic process	3	63	4.7619	0.4566	1	LOC102624511;LOC102627325;LOC102607011
GO:0052546	cell wall pectin metabolic process	3	56	5.35714	0.428	0.134874	LOC107174318;LOC102622264;LOC102614727
GO:0044036	cell wall macromolecule metabolic process	3	53	5.66038	0.241	0.617665	LOC102621582;LOC102620976;LOC102608333
GO:0045490	pectin catabolic process	3	46	6.52174	0.1826	0.336582	LOC102626135;PME4;LOC102609095
GO:0048507	meristem development	3	42	7.14286	0.1511	0.50628	LOC102621582;LOC102620152;LOC102609278
GO:0046685	response to arsenic-containing substance	3	36	8.33333	0.1078	0.575628	LOC102619944;LOC102628054;LOC102611417
GO:0042631	cellular response to water deprivation	3	26	11.5385	0.04948	0.4774	LOC102614506;LOC102620807;LOC102620966
GO:0009651	response to salt stress	3	25	12	0.04481	0.314789	LOC102625184;LOC102609916;LOC102609343
GO:0055072	iron ion homeostasis	3	25	12	0.04481	0.276976	LOC107177571;LOC102621942;LOC102619944
GO:0071732	cellular response to nitric oxide	3	23	13.0435	0.03616	0.667962	LOC102618926;LOC107177571;LOC102621359
GO:0009636	response to toxic substance	3	15	20	0.01123	0.805595	LOC102621583;LOC102630229;LOC102613773
GO:0072488	ammonium transmembrane transport	3	13	23.0769	0.007407	0.375315	LOC102607985;LOC102612641;LOC102619818
GO:0080168	abscisic acid transport	3	13	23.0769	0.007407	1	LOC102626827;LOC102627299;LOC102620492
GO:0060548	negative regulation of cell death	3	13	23.0769	0.007407	0.419947	LOC102609942;LOC102629844;LOC107176261
GO:1902358	sulfate transmembrane transport	3	12	25	0.005837	0.0861064	LOC102622416;LOC102619680;LOC102621705
GO:1901684	arsenate ion transmembrane transport	3	7	42.8571	0.001048	0.659648	LOC102609811;LOC102613232;LOC102628168
GO:0061062	regulation of nematode larval development	3	7	42.8571	0.001048	0.458902	LOC102627578;LOC102627866;LOC102618741
GO:1901601	strigolactone biosynthetic process	3	4	75	0.0001288	0.276976	LOC102611969;LOC107177216;LOC102617968
GO:0045087	innate immune response	2	63	3.1746	1	0.495665	LOC102607886;LOC102621809
GO:0010200	response to chitin	2	62	3.22581	1	0.930109	LOC102624861;LOC102620638
GO:1902600	hydrogen ion transmembrane transport	2	59	3.38983	0.7138	0.375315	LOC102631476;LOC102614727
GO:0008152	metabolic process	2	58	3.44828	0.7093	0.802346	LOC102618302;LOC102620431
GO:0019344	cysteine biosynthetic process	2	57	3.50877	0.7049	1	LOC102610000;LOC102631481
GO:0048519	negative regulation of biological process	2	53	3.77358	0.6875	0.353598	LOC102613600;LOC102619026
GO:0031347	regulation of defense response	2	49	4.08163	0.6709	0.353598	LOC102623336;LOC102627511
GO:0071456	cellular response to hypoxia	2	44	4.54545	0.6522	0.276976	LOC102624569;LOC102608175
GO:0005975	carbohydrate metabolic process	2	44	4.54545	0.6522	0.205498	LOC102613237;LOC102613523
GO:0042991	transcription factor import into nucleus	2	39	5.12821	0.3566	0.353598	LOC102613678;LOC102614176
GO:0071805	potassium ion transmembrane transport	2	36	5.55556	0.3213	0.758498	LOC102611838;LOC107177700
GO:0060151	peroxisome localization	2	34	5.88235	0.2976	0.240623	LOC102612037;LOC102612336
GO:0046916	cellular transition metal ion homeostasis	2	32	6.25	0.2737	1	LOC102629909;LOC102607182
GO:0035196	production of miRNAs involved in gene silencing by miRNA	2	27	7.40741	0.214	0.607682	LOC102614621;LOC102608067
GO:0070588	calcium ion transmembrane transport	2	24	8.33333	0.1787	0.495665	LOC102616894;LOC107174488
GO:2000031	regulation of salicylic acid mediated signaling pathway	2	22	9.09091	0.1558	0.543281	LOC102625340;LOC102626031
GO:0032880	regulation of protein localization	2	21	9.52381	0.1446	0.754063	LOC102620807;LOC102615976
GO:0030154	cell differentiation	2	20	10	0.1335	0.353598	LOC102612869;LOC102615222
GO:0006397	mRNA processing	2	20	10	0.1335	0.240623	LOC102616173;LOC102615647
GO:1902456	regulation of stomatal opening	2	16	12.5	0.0916	0.70576	LOC102627698;LOC102614591
GO:0015824	proline transport	2	16	12.5	0.0916	0.205498	LOC102625042;LOC102619129
GO:0030003	cellular cation homeostasis	2	14	14.2857	0.07242	0.419947	LOC102619300;LOC102620966
GO:0048608	reproductive structure development	2	14	14.2857	0.07242	0.336582	LOC102617464;LOC102620152
GO:0050829	defense response to Gram-negative bacterium	2	13	15.3846	0.06339	0.353598	PME4;LOC102609095
GO:0090333	regulation of stomatal closure	2	11	18.1818	0.04662	0.0591325	LOC102619040;LOC102611838
GO:1901527	abscisic acid-activated signaling pathway involved in stomatal movement	2	11	18.1818	0.04662	0.419947	LOC102628054;LOC102611417
GO:0007020	microtubule nucleation	2	9	22.2222	0.03184	0.375315	LOC102616361;LOC102623624
GO:0042128	nitrate assimilation	2	9	22.2222	0.03184	0.353598	LOC102617282;LOC102616974
GO:0060919	auxin influx	2	8	25	0.02529	0.276976	LOC102607986;LOC102610019
GO:0019745	pentacyclic triterpenoid biosynthetic process	2	7	28.5714	0.01938	0.438046	LOC102625150;LOC102614438
GO:1903665	negative regulation of asexual reproduction	2	6	33.3333	0.01414	0.575628	LOC102612037;LOC102612336
GO:0051176	positive regulation of sulfur metabolic process	2	5	40	0.009632	0.240623	LOC102618933;LOC107177697
GO:0044210	'de novo' CTP biosynthetic process	2	4	50	0.005905	0.585678	LOC102617170;LOC102612246
GO:0097054	L-glutamate biosynthetic process	2	2	100	0.001028	0.4774	LOC102620225;LOC102609089
GO:0051567	histone H3-K9 methylation	1	155	0.645161	0.06702	0.240623	LOC102619136
GO:0051726	regulation of cell cycle	1	112	0.892857	0.2724	0.543281	LOC102629680
GO:0048481	ovule development	1	100	1	0.3825	0.410094	LOC102627982
GO:0048767	root hair elongation	1	98	1.02041	0.3796	0.741952	LOC102626741
GO:0016192	vesicle-mediated transport	1	90	1.11111	0.3741	0.314789	LOC102611094
GO:0043085	positive regulation of catalytic activity	1	61	1.63934	1	0.0861064	LOC102627072
GO:0048364	root development	1	58	1.72414	1	1	LOC102619026
GO:0009751	response to salicylic acid	1	50	2	1	0.419947	LOC102611094
GO:0048653	anther development	1	45	2.22222	1	0.336582	LOC102618027
GO:0051788	response to misfolded protein	1	44	2.27273	1	environment	LOC102627738
GO:0048366	leaf development	1	42	2.38095	1	0.000273234	LOC102618741
GO:0048765	root hair cell differentiation	1	42	2.38095	1	0.336582	LOC102610393
GO:0019761	glucosinolate biosynthetic process	1	41	2.43902	1	0.630367	LOC102618926
GO:0048527	lateral root development	1	36	2.77778	1	0.240623	LOC102623655
GO:0080092	regulation of pollen tube growth	1	36	2.77778	1	0.336582	LOC102623182
GO:0051604	protein maturation	1	35	2.85714	1	0.336582	LOC102624511
GO:0045454	cell redox homeostasis	1	35	2.85714	1	0.613129	LOC102626298
GO:0006468	protein phosphorylation	1	34	2.94118	1	0.458902	LOC102608503
GO:0006511	ubiquitin-dependent protein catabolic process	1	32	3.125	1	0.314789	LOC102611094
GO:0009753	response to jasmonic acid	1	31	3.22581	1	0.353598	LOC102627738
GO:0015706	nitrate transport	1	30	3.33333	0.6233	0.314789	LOC102613268
GO:0042335	cuticle development	1	30	3.33333	0.6233	0.438046	LOC102626302
GO:0048367	shoot system development	1	29	3.44828	0.6109	0.276976	LOC102628071
GO:0009860	pollen tube growth	1	27	3.7037	0.5847	R_HOME	LOC102613893
GO:0035304	regulation of protein dephosphorylation	1	27	3.7037	0.5847	0.314789	LOC102619599
GO:0048513	animal organ development	1	26	3.84615	0.571	0.240623	LOC102622108
GO:0090332	stomatal closure	1	26	3.84615	0.571	1	LOC107176329
GO:0048574	long-day photoperiodism, flowering	1	26	3.84615	0.571	0.50628	LOC102617464
GO:0048513	organ development	1	26	3.84615	0.571	0.240623	LOC102622108
GO:0071281	cellular response to iron ion	1	26	3.84615	0.571	0.276976	LOC102624569
GO:2000652	regulation of secondary cell wall biogenesis	1	25	4	0.5568	0.205498	LOC102620458
GO:2000377	regulation of reactive oxygen species metabolic process	1	25	4	0.5568	1	LOC102620520
GO:0009733	response to auxin	1	25	4	0.5568	0.276976	LOC102619305
GO:0006952	defense response	1	23	4.34783	0.527	0.438046	LOC102627881
GO:0007169	transmembrane receptor protein tyrosine kinase signaling pathway	1	23	4.34783	0.527	0.180234	LOC102615616
GO:0016132	brassinosteroid biosynthetic process	1	23	4.34783	0.527	0.3689	LOC102622009
GO:0010048	vernalization response	1	21	4.7619	0.4952	0.314789	LOC102613576
GO:0071472	cellular response to salt stress	1	21	4.7619	0.4952	0.50628	LOC102625042
GO:0080147	root hair cell development	1	21	4.7619	0.4952	1	LOC102609716
GO:1901679	nucleotide transmembrane transport	1	20	5	0.4785	0.423027	LOC102621533
GO:0048439	flower morphogenesis	1	19	5.26316	0.4613	0.205498	LOC102606909
GO:0006810	transport	1	19	5.26316	0.4613	0.50628	LOC102613508
GO:0048316	seed development	1	19	5.26316	0.4613	0.543281	LOC102609186
GO:1903825	organic acid transmembrane transport	1	18	5.55556	0.4434	0.240623	LOC102607105
GO:1900056	negative regulation of leaf senescence	1	18	5.55556	0.4434	0.438046	LOC102627961
GO:0042546	cell wall biogenesis	1	18	5.55556	0.4434	1	LOC102613530
GO:0090501	RNA phosphodiester bond hydrolysis	1	16	6.25	0.406	0.314789	LOC102578030
GO:0009740	gibberellic acid mediated signaling pathway	1	16	6.25	0.406	0.524602	LOC102628717
GO:0016036	cellular response to phosphate starvation	1	16	6.25	0.406	0.00606626	LOC102610916
GO:0048235	pollen sperm cell differentiation	1	16	6.25	0.406	7.41272e-05	LOC102626593
GO:0048829	root cap development	1	15	6.66667	0.3864	0.240623	LOC102627961
GO:0010162	seed dormancy process	1	15	6.66667	0.3864	1	LOC102619724
GO:0034765	regulation of ion transmembrane transport	1	14	7.14286	0.3661	0.314789	LOC102611838
GO:0009664	plant-type cell wall organization	1	14	7.14286	0.3661	1	LOC102627738
GO:0034047	regulation of protein phosphatase type 2A activity	1	14	7.14286	0.3661	0.240623	LOC102619334
GO:0051321	meiotic cell cycle	1	14	7.14286	0.3661	0.314789	LOC102629680
GO:2000280	regulation of root development	1	14	7.14286	0.3661	0.438046	LOC102612574
GO:0051026	chiasma assembly	1	14	7.14286	0.3661	0.240623	LOC102623441
GO:0043161	proteasome-mediated ubiquitin-dependent protein catabolic process	1	14	7.14286	0.3661	0.914337	LOC102619334
GO:0010199	organ boundary specification between lateral organs and the meristem	1	13	7.69231	0.3451	0.467961	LOC102620458
GO:1901998	toxin transport	1	13	7.69231	0.3451	0.70228	LOC102609733
GO:0080060	integument development	1	13	7.69231	0.3451	3.83904e-05	LOC102607886
GO:0051260	protein homooligomerization	1	12	8.33333	0.3234	0.240623	LOC102610333
GO:0080170	hydrogen peroxide transmembrane transport	1	12	8.33333	0.3234	0.607682	LOC102609305
GO:0043086	negative regulation of catalytic activity	1	12	8.33333	0.3234	0.240623	LOC102611406
GO:0030433	ER-associated ubiquitin-dependent protein catabolic process	1	12	8.33333	0.3234	0.353598	LOC102609733
GO:0071836	nectar secretion	1	11	9.09091	0.301	0.585678	LOC102624502
GO:1900140	regulation of seedling development	1	11	9.09091	0.301	0.26412	LOC102608503
GO:1900057	positive regulation of leaf senescence	1	11	9.09091	0.301	0.353598	LOC102621297
GO:0080001	mucilage extrusion from seed coat	1	11	9.09091	0.301	1	LOC102618027
GO:0051302	regulation of cell division	1	10	10	0.2779	0.468024	LOC102611641
GO:0090342	regulation of cell aging	1	10	10	0.2779	value	LOC102619334
GO:1901430	positive regulation of syringal lignin biosynthetic process	1	10	10	0.2779	0.314789	LOC102625757
GO:0048504	regulation of timing of organ formation	1	10	10	0.2779	0.240623	LOC102621297
GO:0006950	response to stress	1	10	10	0.2779	0.521074	LOC102612087
GO:0015979	photosynthesis	1	9	11.1111	0.254	0.205498	LOC102616036
GO:0044272	sulfur compound biosynthetic process	1	9	11.1111	0.254	0.240623	LOC102626302
GO:0009741	response to brassinosteroid	1	9	11.1111	0.254	0.26412	LOC102615681
GO:2000122	negative regulation of stomatal complex development	1	9	11.1111	0.254	0.458902	LOC102614650
GO:0009691	cytokinin biosynthetic process	1	9	11.1111	0.254	0.585678	LOC102615681
GO:0048268	clathrin coat assembly	1	9	11.1111	0.254	1	LOC102621931
GO:0048831	regulation of shoot system development	1	9	11.1111	0.254	1	LOC102607503
GO:0009640	photomorphogenesis	1	9	11.1111	0.254	1	LOC107176537
GO:0009407	toxin catabolic process	1	9	11.1111	0.254	0.458902	LOC102627781
GO:0010468	regulation of gene expression	1	9	11.1111	0.254	0.0036363	LOC102611641
GO:1900426	positive regulation of defense response to bacterium	1	9	11.1111	0.254	0.205498	LOC102612087
GO:0019684	photosynthesis, light reaction	1	9	11.1111	0.254	0.0194928	LOC102612133
GO:1903826	arginine transmembrane transport	1	9	11.1111	0.254	0.0784521	LOC102626651
GO:2000067	regulation of root morphogenesis	1	8	12.5	0.2293	0.353598	LOC102612574
GO:0015698	inorganic anion transport	1	8	12.5	0.2293	0.134874	LOC102627738
GO:0048768	root hair cell tip growth	1	8	12.5	0.2293	0.205498	LOC102619026
GO:0042891	antibiotic transport	1	8	12.5	0.2293	1	LOC102631314
GO:0033306	phytol metabolic process	1	7	14.2857	0.2038	0.205498	LOC102611338
GO:0080163	regulation of protein serine/threonine phosphatase activity	1	7	14.2857	0.2038	0.375315	LOC102619887
GO:0042325	regulation of phosphorylation	1	7	14.2857	0.2038	1	LOC102619334
GO:0071497	cellular response to freezing	1	7	14.2857	0.2038	0.000187966	LOC102622538
GO:0052386	cell wall thickening	1	7	14.2857	0.2038	0.353598	LOC102611367
GO:1901695	tyramine biosynthetic process	1	7	14.2857	0.2038	0.205498	LOC102607021
GO:1902347	response to strigolactone	1	6	16.6667	0.1775	0.597572	LOC102625296
GO:0071423	malate transmembrane transport	1	6	16.6667	0.1775	0.607682	LOC102626999
GO:0080144	amino acid homeostasis	1	6	16.6667	0.1775	0.458902	LOC102613964
GO:0034551	mitochondrial respiratory chain complex III assembly	1	6	16.6667	0.1775	0.134874	LOC102608458
GO:1902475	L-alpha-amino acid transmembrane transport	1	6	16.6667	0.1775	0.240623	LOC102626651
GO:2000469	negative regulation of peroxidase activity	1	6	16.6667	0.1775	0.756287	LOC102610188
GO:1901183	positive regulation of camalexin biosynthetic process	1	6	16.6667	0.1775	0.240623	LOC102622009
GO:1904250	positive regulation of age-related resistance	1	6	16.6667	0.1775	0.495665	LOC102621297
GO:0042938	dipeptide transport	1	6	16.6667	0.1775	0.560638	LOC102609697
GO:0042939	tripeptide transport	1	5	20	0.1502	0.0194928	LOC102609697
GO:0055065	metal ion homeostasis	1	5	20	0.1502	0.336582	LOC102611743
GO:0080093	regulation of photorespiration	1	5	20	0.1502	0.336582	LOC102628532
GO:0051262	protein tetramerization	1	5	20	0.1502	0.524602	LOC102617018
GO:0090630	activation of GTPase activity	1	5	20	0.1502	0.314789	LOC102624081
GO:0060627	regulation of vesicle-mediated transport	1	5	20	0.1502	0.0194928	LOC102619040
GO:0010438	cellular response to sulfur starvation	1	5	20	0.1502	0.205498	LOC102629680
GO:0044550	secondary metabolite biosynthetic process	1	4	25	0.1221	1	LOC102631161
GO:0071367	cellular response to brassinosteroid stimulus	1	4	25	0.1221	0.054959	LOC102620458
GO:0090610	bundle sheath cell fate specification	1	4	25	0.1221	0.314789	LOC102606876
GO:0009723	response to ethylene	1	4	25	0.1221	0.410094	LOC102613728
GO:1990440	positive regulation of transcription from RNA polymerase II promoter in response to endoplasmic reticulum stress	1	4	25	0.1221	0.882078	LOC102609733
GO:0010597	green leaf volatile biosynthetic process	1	4	25	0.1221	0.659648	LOC102630782
GO:0015802	basic amino acid transport	1	4	25	0.1221	0.575628	LOC102613964
GO:0009631	cold acclimation	1	3	33.3333	0.09307	0.792638	LOC102624203
GO:0051504	diterpene phytoalexin precursor biosynthetic process pathway	1	3	33.3333	0.09307	0.0861064	LOC102620281
GO:0046740	transport of virus in host, cell to cell	1	3	33.3333	0.09307	0.276976	LOC102610872
GO:0052746	inositol phosphorylation	1	3	33.3333	0.09307	0.787456	LOC102623644
GO:0060773	flower phyllotactic patterning	1	3	33.3333	0.09307	0.50628	LOC102629774
GO:1990170	stress response to cadmium ion	1	3	33.3333	0.09307	0.0289806	LOC102630534
GO:0043269	regulation of ion transport	1	3	33.3333	0.09307	0.50628	LOC102624861
GO:0046514	ceramide catabolic process	1	3	33.3333	0.09307	0.419947	LOC102629087
GO:0070475	rRNA base methylation	1	3	33.3333	0.09307	0.240623	LOC102624118
GO:0009734	auxin-activated signaling pathway	1	2	50	0.06305	0.410094	LOC102613508
GO:0009808	lignin metabolic process	1	2	50	0.06305	0.314789	LOC102629002
GO:0009904	chloroplast accumulation movement	1	2	50	0.06305	0.00368566	LOC102623847
GO:0098755	maintenance of seed dormancy by absisic acid	1	2	50	0.06305	0.585678	LOC102615765
GO:0080187	floral organ senescence	1	2	50	0.06305	0.419947	LOC102616732
GO:0010114	response to red light	1	2	50	0.06305	0.50628	LOC102630994
GO:0071323	cellular response to chitin	1	2	50	0.06305	0.0036363	LOC102613212
GO:0070981	L-asparagine biosynthetic process	1	2	50	0.06305	0.419947	LOC102628580
GO:2000121	regulation of removal of superoxide radicals	1	2	50	0.06305	0.000147932	LOC102618163
GO:0045697	regulation of synergid differentiation	1	2	50	0.06305	0.276976	LOC102611641
GO:0006887	exocytosis	1	2	50	0.06305	0.375315	LOC102619230
GO:0031540	regulation of anthocyanin biosynthetic process	1	2	50	0.06305	0.240623	LOC102626778
GO:1900030	regulation of pectin biosynthetic process	1	2	50	0.06305	0.488893	LOC102622538
GO:1902039	negative regulation of seed dormancy process	1	2	50	0.06305	0.279709	LOC102611031
GO:2000692	negative regulation of seed maturation	1	2	50	0.06305	0.353598	LOC102611641
GO:2000027	regulation of organ morphogenesis	1	2	50	0.06305	0.240623	LOC102620152
GO:0016559	peroxisome fission	1	2	50	0.06305	0.205498	LOC102625184
GO:0022900	electron transport chain	1	2	50	0.06305	0.659648	LOC102608949
GO:0097164	ammonium ion metabolic process	1	2	50	0.06305	0.240623	LOC102628580
GO:0030418	nicotianamine biosynthetic process	1	1	100	0.03204	0.375315	LOC102621359
GO:0071918	urea transmembrane transport	1	1	100	0.03204	1	LOC102608006
GO:0060990	lipid tube assembly involved in organelle fission	1	1	100	0.03204	0.205498	LOC102610333
GO:1990388	xylem-to-phloem iron transport	1	1	100	0.03204	0.419947	LOC102612606
GO:0019358	nicotinate nucleotide salvage	1	1	100	0.03204	0.789999	LOC102617998

## Sheet: 2GO-Molecular_Function
GO enrichment- Molecular functions
GOBPID	Term	Sample number	Background number	proportion %	Pvalue	corrPvalue	GeneNames
GO:0016301	kinase activity	22	478	4.60251	0.08896	0.205498	LOC107174250;LOC102610210;LOC102607076;LOC102611431;LOC102614900;LOC102608606;LOC102613551;LOC107177290;LOC102615616;LOC102630673;LOC102615976;LOC107176922;LOC102627409;LOC102623182;LOC102629566;LOC102630510;LOC107177291;LOC102629084;LOC102611073;LOC102629808;LOC102626848;LOC107175080
GO:0046872	metal ion binding	21	676	3.10651	1	0.419947	LOC102629590;LOC102625295;LOC102607430;LOC102624511;LOC102617018;LOC102616851;LOC102617538;LOC102630359;LOC102620268;LOC102617464;LOC102612161;LOC102609007;LOC102628673;LOC102618265;LOC102610872;LOC102616491;LOC102631322;LOC102627979;LOC102620316;LOC102614727;LOC102611031
GO:0019825	oxygen binding	12	62	19.3548	5.978e-07	0.000147932	LOC102613196;LOC102628234;LOC102625186;LOC102608418;LOC102626076;LOC102624569;LOC102619689;LOC102627629;LOC102612895;LOC102609684;LOC102627574;LOC102624113
GO:0016787	hydrolase activity	10	275	3.63636	0.606	0.0316876	LOC102631302;LOC102611810;LOC102614506;LOC102612493;LOC102623058;LOC102621653;LOC102625296;LOC102611519;LOC102613408;LOC102615851
GO:0016758	transferase activity, transferring hexosyl groups	9	98	9.18367	0.004385	1	LOC102613178;LOC102606992;LOC102629546;LOC102624491;LOC102628054;LOC102611417;LOC102617978;LOC102613672;LOC102610036
GO:0042626	ATPase activity, coupled to transmembrane movement of substances	8	84	9.52381	0.005653	0.336582	LOC102611714;LOC102615246;LOC102631314;LOC107174318;LOC102607986;LOC102610185;LOC102611413;LOC102610019
GO:0008234	cysteine-type peptidase activity	8	30	26.6667	3.537e-06	0.770331	LOC102630325;LOC102626006;LOC102628404;LOC102628998;LOC107174679;LOC102625967;LOC102617938;LOC102619840
GO:0020037	heme binding	7	20	35	1.895e-06	0.240623	LOC102613196;LOC102625186;LOC102626076;LOC102616792;LOC102612895;LOC102609684;LOC102630766
GO:0052689	carboxylic ester hydrolase activity	6	111	5.40541	0.1737	0.667962	LOC102616901;LOC102625439;LOC102625485;LOC102616598;LOC102624203;LOC102612369
GO:0016887	ATPase activity	6	112	5.35714	0.1772	0.276976	LOC102613678;LOC102611810;LOC102608458;LOC102614176;LOC102611519;LOC102614727
GO:0016757	transferase activity, transferring glycosyl groups	5	139	3.59712	0.8062	0.342944	LOC102629768;LOC102617379;LOC102623765;LOC102627718;LOC102608435
GO:0050505	hydroquinone glucosyltransferase activity	4	9	44.4444	0.0001173	0.313294	LOC102613178;LOC102606992;LOC102624491;LOC102613672
GO:0080043	quercetin 3-O-glucosyltransferase activity	4	20	20	0.003398	0.0784521	LOC102613178;LOC102606992;LOC102624491;LOC102613672
GO:0030170	pyridoxal phosphate binding	4	45	8.88889	0.05569	0.227992	LOC102625983;LOC102617765;LOC102611153;LOC102609716
GO:0030246	carbohydrate binding	4	87	4.5977	0.3631	1	LOC102607222;LOC102614069;LOC107175449;LOC102622915
GO:0016874	ligase activity	4	140	2.85714	1	0.667962	LOC102626941;LOC102623972;LOC102622009;LOC102620431
GO:0090447	glycerol-3-phosphate 2-O-acyltransferase activity	3	8	37.5	0.001636	0.353598	LOC102624233;LOC102630609;LOC102612787
GO:0016746	transferase activity, transferring acyl groups	3	27	11.1111	0.05437	0.314789	LOC102624233;LOC102630609;LOC102612787
GO:0051539	4 iron, 4 sulfur cluster binding	3	38	7.89474	0.1216	0.419947	LOC102626298;LOC102618933;LOC107177697
GO:0008270	zinc ion binding	3	189	1.5873	0.2952	0.515427	LOC102611542;LOC102609204;LOC102613268
GO:0043531	ADP binding	2	83	2.40964	1	0.240623	LOC102626924;LOC102617228
GO:0047760	butyrate-CoA ligase activity	2	9	22.2222	0.03184	0.597572	LOC102626941;LOC102620431
GO:0016747	transferase activity, transferring acyl groups other than amino-acyl groups	2	48	4.16667	0.6669	0.314789	LOC102611338;LOC102630782
GO:0080062	cytokinin 9-beta-glucosyltransferase activity	2	11	18.1818	0.04662	0.336582	LOC102628054;LOC102611417
GO:0050502	cis-zeatin O-beta-D-glucosyltransferase activity	2	9	22.2222	0.03184	1	LOC102609723;LOC102610036
GO:0052617	ent-kaur-16-en-19-al oxidase activity	2	2	100	0.001028	0.359403	LOC102627235;LOC102626273
GO:0043424	protein histidine kinase binding	2	19	10.5263	0.1227	0.419947	LOC102618720;LOC102606953
GO:0080046	quercetin 4'-O-glucosyltransferase activity	2	18	11.1111	0.112	0.585678	LOC102609723;LOC102610036
GO:0047218	hydroxycinnamate 4-beta-glucosyltransferase activity	2	6	33.3333	0.01414	0.240623	LOC102606992;LOC102624491
GO:0080044	quercetin 7-O-glucosyltransferase activity	2	25	8	0.1904	0.336582	LOC102628054;LOC102611417
GO:0015301	anion:anion antiporter activity	2	6	33.3333	0.01414	0.410094	LOC102618735;LOC102622264
GO:0035539	8-oxo-7,8-dihydrodeoxyguanosine triphosphate pyrophosphatase activity	2	2	100	0.001028	0.276976	LOC102616316;LOC102616605
GO:0022857	transmembrane transporter activity	2	24	8.33333	0.1787	0.0194928	LOC102625280;LOC102631087
GO:0043565	sequence-specific DNA binding	2	123	1.62602	0.4441	0.607682	LOC102625042;LOC102625190
GO:0033612	receptor serine/threonine kinase binding	2	6	33.3333	0.01414	0.205498	LOC102621097;LOC102608503
GO:0046983	protein dimerization activity	2	138	1.44928	0.3325	0.205498	LOC102610603;LOC102613600
GO:0070290	N-acylphosphatidylethanolamine-specific phospholipase D activity	2	8	25	0.02529	0.240623	LOC102619040;LOC102606741
GO:0008289	lipid binding	2	35	5.71429	0.3095	0.823022	LOC102622162;LOC102613264
GO:0016831	carboxy-lyase activity	1	5	20	0.1502	0.617665	LOC102623540
GO:0071987	WD40-repeat domain binding	1	1	100	0.03204	0.437551	LOC102611641
GO:0016491	oxidoreductase activity	1	49	2.04082	1	0.353598	LOC102610912
GO:0051669	fructan beta-fructosidase activity	1	2	50	0.06305	0.240623	LOC102630080
GO:0050521	alpha-glucan, water dikinase activity	1	2	50	0.06305	0.50628	LOC102630674
GO:0051119	sugar transmembrane transporter activity	1	17	5.88235	0.425	0.3689	LOC102624561
GO:0016799	hydrolase activity, hydrolyzing N-glycosyl compounds	1	9	11.1111	0.254	0.50628	LOC102623540
GO:0005516	calmodulin binding	1	5	20	0.1502	0.240623	LOC102623454
GO:0052726	inositol-1,3,4-trisphosphate 5-kinase activity	1	4	25	0.1221	0.205498	LOC102618028
GO:0017040	ceramidase activity	1	3	33.3333	0.09307	0.336582	LOC102629087
GO:0005509	calcium ion binding	1	4	25	0.1221	0.585678	LOC102612336
GO:0008889	glycerophosphodiester phosphodiesterase activity	1	3	33.3333	0.09307	0.276976	LOC102610916
GO:0033961	cis-stilbene-oxide hydrolase activity	1	6	16.6667	0.1775	0.0861064	LOC102631302
GO:0019899	enzyme binding	1	3	33.3333	0.09307	0.353598	LOC102612037
GO:0070401	NADP+ binding	1	4	25	0.1221	0.240623	LOC102618598
GO:0047216	inositol 3-alpha-galactosyltransferase activity	1	5	20	0.1502	0.458902	LOC102616851
GO:0080139	borate efflux transmembrane transporter activity	1	3	33.3333	0.09307	0.589759	LOC102618735
GO:0035529	NADH pyrophosphatase activity	1	2	50	0.06305	0.276976	LOC102618302
GO:2001080	chitosan binding	1	4	25	0.1221	0.438046	LOC102617620
GO:0061630	ubiquitin protein ligase activity	1	52	1.92308	1	0.336582	LOC102616921
GO:0030554	adenyl nucleotide binding	1	12	8.33333	0.3234	0.341443	LOC102622216
GO:0008081	phosphoric diester hydrolase activity	1	6	16.6667	0.1775	0.134874	LOC102613576
GO:0050362	L-tryptophan:2-oxoglutarate aminotransferase activity	1	1	100	0.03204	0.276976	LOC102611153
GO:0016788	hydrolase activity, acting on ester bonds	1	22	4.54545	0.5114	0.607682	LOC102608487
GO:0080176	xyloglucan 1,6-alpha-xylosidase activity	1	4	25	0.1221	0.26412	LOC102607007
GO:0016298	lipase activity	1	17	5.88235	0.425	0.630367	LOC102619136
GO:0050662	coenzyme binding	1	39	2.5641	1	0.4774	LOC102618595
GO:1990136	linoleate 9S-lipoxygenase activity	1	3	33.3333	0.09307	0.336582	LOC102625429
GO:0046027	phospholipid:diacylglycerol acyltransferase activity	1	4	25	0.1221	1	LOC102608065
GO:0010333	terpene synthase activity	1	3	33.3333	0.09307	0.186635	LOC102620281
GO:0052732	phosphoethanolamine phosphatase activity	1	3	33.3333	0.09307	0.715641	LOC102617018
GO:0042300	beta-amyrin synthase activity	1	6	16.6667	0.1775	1	LOC102625150
GO:0052642	lysophosphatidic acid phosphatase activity	1	5	20	0.1502	0.4774	LOC102608487
GO:0042802	identical protein binding	1	22	4.54545	0.5114	0.276976	LOC102611838
GO:0051015	actin filament binding	1	20	5	0.4785	0.679714	LOC102613893
GO:0052656	L-isoleucine transaminase activity	1	6	16.6667	0.1775	0.353598	LOC102627781
GO:0050284	sinapate 1-glucosyltransferase activity	1	3	33.3333	0.09307	0.607682	LOC102617384
GO:0046524	sucrose-phosphate synthase activity	1	4	25	0.1221	0.336582	LOC102624502
GO:0030553	cGMP binding	1	5	20	0.1502	0.336582	LOC102622071
GO:0051537	2 iron, 2 sulfur cluster binding	1	21	4.7619	0.4952	0.240623	LOC102608949
GO:0035251	UDP-glucosyltransferase activity	1	10	10	0.2779	0.251833	LOC102619901
GO:0035091	phosphatidylinositol binding	1	20	5	0.4785	0.314789	LOC102625473
GO:0010279	indole-3-acetic acid amido synthetase activity	1	7	14.2857	0.2038	0.419947	LOC102622009
GO:0080130	L-phenylalanine:2-oxoglutarate aminotransferase activity	1	17	5.88235	0.425	0.667962	LOC102611153
GO:0003993	acid phosphatase activity	1	1	100	0.03204	0.741952	LOC102614267
GO:0036361	racemase activity, acting on amino acids and derivatives	1	2	50	0.06305	0.240623	LOC102620268
GO:0090471	9,15,9'-tri-cis-zeta-carotene isomerase activity	1	1	100	0.03204	0.240623	LOC102630760
GO:0008194	UDP-glycosyltransferase activity	1	7	14.2857	0.2038	0.50628	LOC102610036
GO:0047734	CDP-glycerol diphosphatase activity	1	2	50	0.06305	0.240623	LOC102626691
GO:0047209	coniferyl-alcohol glucosyltransferase activity	1	5	20	0.1502	0.336582	LOC102606992
GO:0031625	ubiquitin protein ligase binding	1	21	4.7619	0.4952	0.000147932	LOC102622122
GO:0080109	indole-3-acetonitrile nitrile hydratase activity	1	2	50	0.06305	0.543281	LOC102624718
GO:0080108	S-alkylthiohydroximate lyase activity	1	6	16.6667	0.1775	0.419947	LOC102611153
GO:0090440	abscisic acid transporter activity	1	3	33.3333	0.09307	0.742526	LOC102618639
GO:0035064	methylated histone binding	1	7	14.2857	0.2038	0.630367	LOC102611743
GO:0016853	isomerase activity	1	22	4.54545	0.5114	0.240623	LOC102613728
GO:0046509	1,2-diacylglycerol 3-beta-galactosyltransferase activity	1	3	33.3333	0.09307	WARNING:	LOC102614331
GO:0016413	O-acetyltransferase activity	1	3	33.3333	0.09307	0.617665	LOC102623754
GO:0080061	indole-3-acetonitrile nitrilase activity	1	2	50	0.06305	0.336582	LOC102624718
GO:0030247	polysaccharide binding	1	5	20	0.1502	0.276976	LOC107178637
GO:0044212	transcription regulatory region DNA binding	1	63	1.5873	0.7247	0.205498	LOC102622538
GO:0034480	phosphatidylcholine phospholipase C activity	1	5	20	0.1502	0.419947	LOC102608487
GO:0003674	molecular_function	1	17	5.88235	0.425	0.240623	LOC102611631
GO:0080133	midchain alkane hydroxylase activity	1	6	16.6667	0.1775	0.438046	LOC102609826

## Sheet: 3GO-Cellular_Component
GO enrichment- Cellluar components
GOBPID	Term	Sample number	Background number	proportion %	Pvalue	corrPvalue	GeneNames
GO:0016020	membrane	59	935	6.31016	2.386e-06	0.495665	LOC102611714;LOC102630804;LOC102618926;LOC102613964;LOC102609811;LOC102622812;LOC102629648;LOC102615246;LOC102622071;LOC102630534;LOC102626827;LOC102614650;LOC102627587;LOC102622416;LOC102607105;LOC102609916;LOC102617282;LOC102611638;LOC102613806;LOC102617564;LOC102619944;LOC102619491;LOC102610776;LOC102607985;LOC102631314;LOC102631476;LOC102608006;LOC107174366;LOC102608325;LOC102609305;LOC102624…
GO:0016023	cytoplasmic membrane-bounded vesicle	46	756	6.08466	6.741e-05	0.122869	LOC102619156;LOC102618416;LOC102622216;LOC102610210;LOC102630359;LOC102619882;LOC102617464;LOC102624003;LOC102627587;LOC102620371;LOC102617282;LOC102613806;LOC102627325;LOC102628785;LOC102621438;LOC102628939;LOC102625186;LOC102620836;LOC102626076;LOC102621097;LOC102612446;LOC102608986;LOC102628292;LOC102615616;LOC102608591;LOC102616974;LOC102578030;LOC102629244;LOC102613408;LOC102615022;LOC102627…
GO:0016021	integral component of membrane	26	644	4.03727	0.257	1	LOC102629352;LOC102624516;LOC102606621;LOC102618639;LOC102607105;LOC102611638;LOC102621942;LOC102619944;LOC102608325;LOC102631458;LOC102616491;LOC102617269;LOC102615616;LOC102614938;LOC102615681;LOC102623754;LOC102620241;LOC102630786;LOC102620976;LOC102623655;LOC102626999;LOC102626245;LOC102624118;LOC102620962;LOC102628773;LOC107176760
GO:0009507	chloroplast	23	661	3.47958	0.6547	0.240623	LOC102627896;LOC102623454;LOC102622779;LOC102630994;LOC102616840;LOC102610359;LOC102616695;LOC102626059;LOC102608413;LOC102619908;LOC102607045;LOC102614483;LOC102608591;LOC102627136;LOC102629450;LOC107175266;LOC107175601;LOC102610883;LOC102629680;LOC102608706;LOC102626752;LOC102625397;LOC102611316
GO:0009536	plastid	20	809	2.47219	0.3082	0.353598	LOC102618004;LOC102608960;LOC102625340;LOC102611969;LOC102611338;LOC102628435;LOC107174268;LOC102626389;LOC102614069;LOC102626400;LOC102615976;LOC102626031;LOC102628710;LOC102615222;LOC102616714;LOC102617228;LOC102606876;LOC102631481;LOC102615851;LOC102613928
GO:0005739	mitochondrion	17	763	2.22805	0.1428	0.0194928	LOC102627896;LOC102625340;LOC102627961;LOC102619882;LOC102623765;LOC102614331;LOC102628054;LOC102616361;LOC102630674;LOC102614660;LOC102628532;LOC102626031;LOC102628311;LOC102629566;LOC102624333;LOC102609697;LOC102619724
GO:0048046	apoplast	11	309	3.55987	0.6277	0.879522	LOC102607007;LOC102625983;LOC102610172;LOC102618027;LOC102612446;LOC107176329;LOC102610338;LOC102627875;LOC102622667;LOC102630080;LOC102613773
GO:0005575	cellular_component	6	41	14.6341	0.001874	0.417743	LOC102613196;LOC102625186;LOC102626076;LOC102613728;LOC102612895;LOC102609684
GO:0046658	anchored component of plasma membrane	4	49	8.16327	0.07175	0.575628	LOC102613576;LOC102626505;LOC102619752;LOC107177770
GO:0005634	nucleus	4	259	1.5444	0.1542	0.276976	LOC102614483;LOC102610188;LOC102615111;LOC107174882
GO:0009506	plasmodesma	4	168	2.38095	0.8238	1	LOC102613576;LOC102613408;LOC102629207;LOC102613705
GO:0005886	plasma membrane	3	121	2.47934	1	1	LOC102630804;LOC102612037;LOC102613893
GO:0009505	plant-type cell wall	2	38	5.26316	0.3449	0.336582	LOC102630967;LOC102623624
GO:0031969	chloroplast membrane	2	25	8	0.1904	0.375315	LOC102607655;LOC102618822
GO:0005737	cytoplasm	2	82	2.43902	1	0.560638	LOC102611094;LOC102616512
GO:0090406	pollen tube	2	50	4	0.6749	0.276976	LOC102626593;LOC102623182
GO:0005829	cytosol	1	41	2.43902	1	0.306973	LOC102614267
GO:0072357	PTW/PP1 phosphatase complex	1	1	100	0.03204	0.240623	LOC102624511
GO:0019028	viral capsid	1	1	100	0.03204	0.898691	LOC107174882
GO:0009524	phragmoplast	1	5	20	0.1502	0.597572	LOC102619230
GO:0032541	cortical endoplasmic reticulum	1	2	50	0.06305	0.458902	LOC102628311
GO:0031902	late endosome membrane	1	10	10	0.2779	0.4774	LOC102614938
GO:0042470	melanosome	1	7	14.2857	0.2038	0.276976	LOC102609733
GO:0031225	anchored component of membrane	1	71	1.40845	0.7298	0.240623	LOC102626505
GO:0005576	extracellular region	1	60	1.66667	1	0.490191	LOC102630080
GO:0090404	pollen tube tip	1	13	7.69231	0.3451	0.438046	LOC102619156
GO:0043231	intracellular membrane-bounded organelle	1	11	9.09091	0.301	0.134874	LOC102626651
GO:0080008	Cul4-RING E3 ubiquitin ligase complex	1	104	0.961538	0.267	0.108579	LOC102607013
GO:0005874	microtubule	1	11	9.09091	0.301	0.314789	LOC102627102
GO:0005773	vacuole	1	8	12.5	0.2293	0.276976	LOC102614685
