# Supplementary material for: Arbuscular Mycorrhizal Fungus Enhances Lateral Root Formation in Poncirus trifoliata (L.) as Revealed by RNA-Seq Analysis
Source: Front Plant Sci. 2017 Nov 29;8:2039. doi: 10.3389/fpls.2017.02039 (PMC5713035; doi:10.3389/fpls.2017.02039)
Supplement: Supplementary file 4 [file DataSheet3.XLSX]

## Sheet: Sheet2
Different categories	gene	Length	C1_COUNT	C2_COUNT	C3_COUNT	T1_COUNT	T2_COUNT	T3_COUNT	C1_RPKM	C2_RPKM	C3_RPKM	T1_RPKM	T2_RPKM	T3_RPKM	FC	Pos	Strand	Description
DEGs related to phosphorus metabolism	LOC102624233	1515	0	0	0	239	281	371	0	0	0	5.82772	6.70474	8.73413	#DIV/0!	chr7:2363712-2365314	+	glycerol-3-phosphate 2-O-acyltransferase 6
	LOC102613232	1605	2	2	0	2297	2407	3265	0.0451952	0.0445185	0	52.8687	54.2112	72.5549	2002.31	chr9:17687559-17689163	-	inorganic phosphate transporter 1-11
	LOC102612787	1548	2	0	0	687	860	1126	0.0468594	0	0	16.3945	20.0824	25.9433	1332.07	chr6:19906330-19908469	-	glycerol-3-phosphate 2-O-acyltransferase 6-like
	LOC102628168	1647	6	6	3	5071	5306	6965	0.132128	0.13015	0.0665255	113.74	116.456	150.829	1158.82	chr7:29703402-29705048	+	probable inorganic phosphate transporter 1-3
	LOC102624511	801	0	0	1	23	19	33	0	0	0.0455961	1.06074	0.857451	1.4694	74.2956	chr6:12083382-12084270	-	Serine/threonine-protein phosphatase PP1-like
	LOC102619334	2055	6	0	0	92	136	160	0.105895	0	0	1.65382	2.3923	2.77694	64.4323	chr8:896631-898785	-	Serine/threonine protein phosphatase 2A 57 kDa regulatory subunit B' alpha isoform-like
	LOC102614267	861	0	2	2	21	9	17	0	0.0829874	0.0848373	0.901009	0.377857	0.704213	11.8164	chr6:11893989-11895562	+	acid phosphatase 1
	LOC102623644	1216	0	5	1	13	32	25	0	0.1469	0.0300349	0.394932	0.951272	0.733272	11.7528	chr5:28051570-28052785	+	inositol-tetrakisphosphate 1-kinase 1-like
	LOC107175387	483	14	15	33	141	127	346	1.05128	1.10951	2.49532	10.7841	9.50484	25.5498	9.84486	NW_006258214.1:54-536	-	heterodimeric geranylgeranyl pyrophosphate synthase large subunit 1%2C chloroplastic-like
	LOC102619887	1071	3	2	4	22	31	32	0.101594	0.0667153	0.136405	0.758833	1.04631	1.06566	9.42129	chr5:7348160-7350363	-	protein phosphatase inhibitor 2-like
	LOC102612161	1246	175	254	300	2409	1962	1916	5.09398	7.28284	8.79353	71.422	56.9206	54.8449	8.65302	chr4:18324198-18325836	+	probable protein phosphatase 2C 72
	LOC102626737	1797	21	54	33	222	259	313	0.423847	1.07357	0.670697	4.56371	5.21003	6.21233	7.37326	chr2:2243558-2246352	+	sodium-dependent phosphate transporter 1-like
	LOC102629248	1738	50	57	70	311	439	466	1.04342	1.17168	1.47099	6.61034	9.13068	9.56301	6.86473	chr2:26712937-26716423	+	glycerol-3-phosphate dehydrogenase [NAD(+)]
	LOC102618747	1474	1	12	1	29	23	35	0.0246059	0.29085	0.0247778	0.726798	0.564051	0.846894	6.28316	chr9:5461246-5462892	+	Serine/threonine-protein phosphatase 6 regulatory ankyrin repeat subunit B-like
	LOC102608061	2010	3	13	11	20	48	54	0.0541331	0.231064	0.199874	0.367576	0.863244	0.9582	4.51278	chr7:5767540-5770604	+	inorganic phosphate transporter 2-1%2C chloroplastic
	LOC102620316	2817	1054	1038	1107	4744	4353	4104	13.5704	13.1642	14.3523	62.2115	55.8586	51.9612	4.13833	chr9:2471449-2475560	+	probable protein phosphatase 2C 40%2C transcript variant X5
	LOC102618302	1759	144	430	178	570	626	778	2.96916	8.73349	3.69585	11.9708	12.8646	15.7751	2.6373	chr3:3164378-3166136	-	ectonucleotide pyrophosphatase/phosphodiesterase family member 3-like
	LOC107176745	516	897	550	441	1241	1455	1993	63.0493	38.0801	31.214	88.8454	101.93	137.758	2.48243	chr4:19532023-19532538	-	geranylgeranyl pyrophosphate synthase%2C chloroplastic-like
	LOC102610048	2183	95	210	238	463	457	278	1.57836	3.43677	3.98184	7.83502	7.56747	4.54203	2.2168	NW_006257109.1:16304-19778	+	glycerol-3-phosphate dehydrogenase [NAD(+)] GPDHC1%2C cytosolic
	LOC102611031	1827	607	1019	588	1423	1809	1333	12.05	19.926	11.7544	28.7726	35.7922	26.0226	2.0715	chr8:21518678-21520776	+	probable protein phosphatase 2C 24
	LOC102617538	1371	3462	3802	3123	1663	1661	2007	91.5856	99.074	83.1945	44.8093	43.7946	52.2118	0.5142	chr2:14696525-14698340	-	purple acid phosphatase 4
	LOC102630359	1597	885	715	850	354	429	476	20.0991	15.9951	19.439	8.18863	9.71048	10.6307	0.513743	chr6:16136833-16140591	-	probable purple acid phosphatase 20
	LOC102620578	825	602	619	538	312	313	273	26.4655	26.8054	23.8171	13.9706	13.7145	11.8023	0.512238	chr7:12361019-12362465	+	dCTP pyrophosphatase 1
	LOC102618028	2230	3256	3294	2597	1536	1493	1503	52.9562	52.772	42.5331	25.4448	24.2016	24.0388	0.496996	chr3:20337142-20341537	-	inositol-tetrakisphosphate 1-kinase 3%2C transcript variant X1
	LOC102607430	2000	4613	3976	4194	1193	1578	1597	83.6548	71.0234	76.5876	22.0355	28.521	28.4796	0.341754	chr3:27086963-27090478	-	purple acid phosphatase 2-like%2C transcript variant X3
	LOC102620281	2517	4576	3422	5773	1244	1445	1602	65.9387	48.5715	83.7681	18.2579	20.7526	22.7006	0.311235	chr5:32888394-32894558	-	ent-copalyl diphosphate synthase%2C chloroplastic
	LOC102617018	1211	53796	61589	63154	15181	20930	18641	1611.18	1816.96	1904.66	463.094	624.76	549.014	0.306943	chr1:21529404-21531223	-	inorganic pyrophosphatase 1
	LOC102609811	2231	953	778	763	148	270	277	15.4928	12.4585	12.4907	2.45062	4.37474	4.42832	0.278267	chr9:7785815-7788629	-	inorganic phosphate transporter 1-4%2C transcript variant X1
	LOC102625295	1377	81	80	141	31	24	22	2.13348	2.07559	3.73977	0.83165	0.630036	0.569833	0.255574	chr1:27013009-27015056	+	purple acid phosphatase 5
	LOC102630609	1923	2852	3223	3681	895	727	701	53.7908	59.8778	69.9112	17.1932	13.6661	13.0016	0.23892	NW_006257073.1:1297372-1300884	+	probable glycerol-3-phosphate acyltransferase 8
	LOC102615259	1097	791	1420	707	184	99	68	26.1521	46.2452	23.5382	6.19618	3.26225	2.21086	0.121637	chr1:19035087-19036382	-	acid phosphatase 1
DEGs related to sugar metabolism	LOC102611569	948	0	0	0	17	11	11	0	0	0	0.662451	0.419443	0.41385	inf	NW_006258196.1:13-1509	-	polygalacturonase-like
	LOC102621263	1182	0	0	0	18	23	17	0	0	0	0.562559	0.703394	0.512968	inf	NW_006257099.1:477100-483162	-	polygalacturonase-like
	LOC107175540	1722	0	0	0	39	45	53	0	0	0	0.836651	0.944643	1.09774	inf	chr1:5519208-5521172	-	pectinesterase-like
	LOC102627325	897	21	20	22	1715	1271	1888	0.849111	0.796568	0.895757	70.6293	51.2202	75.0703	77.4837	NW_006257073.1:1685372-1686268	+	hevamine-A
	LOC102624297	1320	1	5	4	144	209	172	0.0274766	0.135326	0.110674	4.02997	5.72349	4.64743	52.6586	chr4:301228-302649	-	acidic mammalian chitinase-like
	LOC107174675	644	2	4	6	92	100	81	0.112637	0.221901	0.340271	5.27734	5.6131	4.48598	22.7863	NW_006257115.1:257458-259713	+	endochitinase EP3-like
	LOC102624561	1161	2	1	3	34	15	15	0.0624792	0.0307718	0.0943733	1.08183	0.467033	0.460805	10.7111	chr2:27952063-27956682	-	bidirectional sugar transporter SWEET4-like
	LOC102626135	1101	2	3	5	20	27	55	0.065884	0.0973462	0.16586	0.671051	0.886471	1.7817	10.1468	chr1:27222058-27223603	-	probable pectinesterase 53
	LOC102607842	1606	24	38	137	576	413	1003	0.542005	0.845324	3.11555	13.2492	9.29593	22.2748	9.95362	chr5:24347642-24378757	+	chitinase 4-like, transcript variant X1
	LOC102607011	1213	83	180	135	1405	1032	1294	2.48173	5.30148	4.06474	42.7886	30.7544	38.048	9.41859	chr9:14117320-14118621	+	acidic endochitinase-like
	LOC102624333	2298	1566	1655	1498	10313	11084	9062	24.7161	25.7296	23.8079	165.786	174.355	140.648	6.47496	chr7:7313831-7317921	+	glucose-6-phosphate 1-dehydrogenase%2C chloroplastic%2C transcript variant X1
	LOC102621131	1907	306	329	309	1298	1285	1268	5.8198	6.16354	5.9179	25.1442	24.3579	23.7152	4.09007	chr7:3535328-3537416	+	acidic mammalian chitinase-like
	LOC102608623	1139	33	286	59	482	383	526	1.05082	8.97072	1.89186	15.6328	12.1552	16.471	3.71506	chr5:24408418-24410155	+	endochitinase EP3
	LOC102607007	2712	53	84	170	331	425	338	0.7088	1.10656	2.28939	4.5087	5.66484	4.44514	3.56141	chr2:8189434-8192560	-	alpha-glucosidase-like
	LOC102612446	2112	334	327	426	857	1030	1455	5.73575	5.53145	7.36675	14.9899	17.6292	24.5713	3.06915	chr3:25809661-25812075	+	alpha-amylase
	LOC102609716	1559	1588	1641	1279	3614	4504	4987	36.9438	37.6052	29.963	85.6357	104.434	114.091	2.91029	NW_006257073.1:1352576-1356418	+	bifunctional L-3-cyanoalanine synthase/cysteine synthase 1, mitochondrial
	LOC102610864	989	121	124	110	296	321	308	4.43738	4.4793	4.06216	11.0563	11.7327	11.1074	2.61167	NW_006257115.1:260698-261938	+	endochitinase EP3-like
	LOC102619901	1917	28	52	69	142	138	101	0.529753	0.969095	1.31458	2.7364	2.60223	1.87913	2.56547	chr7:38122-40038	-	beta-hexosaminidase 2-like
	LOC102626400	2454	6784	7341	7388	17436	18314	17986	100.265	106.872	109.954	262.473	269.772	261.408	2.50292	chr5:1251921-1254422	+	6-phosphogluconate dehydrogenase, decarboxylating 1, chloroplastic, transcript variant X2
	LOC102628532	1950	5906	5407	4835	12098	15184	13018	109.849	99.062	90.557	229.188	281.475	238.105	2.50033	chr5:7575640-7578395	-	malate dehydrogenase, chloroplastic, transcript variant X1
	LOC102616036	3650	5668	5157	6266	14369	14798	12942	56.3215	50.4765	62.6986	145.428	146.554	126.464	2.46876	chr7:8581173-8591460	-	phosphoenolpyruvate carboxylase 4
	LOC102630080	2047	420	1262	547	1658	1499	1973	7.44165	22.0255	9.75955	29.9213	26.4711	34.377	2.31397	chr1:21237454-21240255	+	beta-fructofuranosidase%2C insoluble isoenzyme CWINV1
	LOC102631481	1630	602	561	551	985	1400	1335	13.3951	12.2959	12.3459	22.3235	31.0476	29.2114	2.17112	chr6:18075087-18080121	+	probable fructokinase-6%2C chloroplastic
	LOC102625983	1551	2439	2031	1947	4013	5166	4115	57.0345	46.7825	45.8474	95.5807	120.401	94.6273	2.07537	NW_006257093.1:391437-398585	-	cysteine synthase-like
	LOC102625409	1563	18709	13661	13099	5812	10084	7377	434.139	312.254	306.083	137.366	233.218	168.337	0.512051	chr2:15557147-15560055	-	glucose-1-phosphate adenylyltransferase small subunit 2%2C chloroplastic-like
	LOC102609095	1926	272	378	270	222	141	96	5.12212	7.01166	5.11997	4.25804	2.64637	1.77776	0.503205	chr4:4138518-4141747	+	pectinesterase/pectinesterase inhibitor PPE8B-like
	LOC102624502	3582	1644	1249	1360	503	633	651	16.6461	12.4572	13.8667	5.18747	6.38802	6.48207	0.420236	chr5:19555252-19563776	-	probable sucrose-phosphate synthase 4
	LOC102629211	2121	46410	33819	33642	7677	19772	12051	793.612	569.646	579.297	133.71	336.975	202.647	0.346622	chr8:5087210-5092757	-	glucose-1-phosphate adenylyltransferase large subunit 1-like%2C transcript variant X1
	LOC102616429	2230	7789	5652	7718	2058	2200	2544	126.682	90.5488	126.404	34.0921	35.662	40.6884	0.321395	chr1:24190697-24194795	-	endoglucanase 2-like
	LOC102607105	1648	54058	38737	35398	4000	13876	6038	1189.71	839.758	784.48	89.6635	304.365	130.676	0.186466	chr2:4639000-4641941	+	glucose-6-phosphate/phosphate translocator 2%2C chloroplastic
	LOC102610883	1310	63	70	36	9	9	3	1.74424	1.90903	1.00367	0.253796	0.248347	0.0816786	0.125366	chr4:5346703-5348544	-	fructose-bisphosphate aldolase%2C cytoplasmic isozyme 1
	LOC102578034	1890	667	537	872	40	95	47	12.7998	10.1507	16.8506	0.781828	1.81698	0.886941	0.0875792	chr4:4121617-4124777	+	putative thermostable pectinesterase
DEGs related to plant hormone	LOC102625856	1386	0	0	0	22	9	16	0	0	0	0.586371	0.234729	0.411733	#DIV/0!	chr2:4520312-4525730	-	gibberellin 2-beta-dioxygenase 8%2C transcript variant X2
	LOC107178046	411	0	0	0	19	14	14	0	0	0	1.70775	1.23133	1.21491	#DIV/0!	chr8:663557-663967	-	auxin-responsive protein SAUR64-like
	LOC107178047	429	0	0	0	11	8	6	0	0	0	0.947215	0.674095	0.49883	#DIV/0!	chr8:665147-665575	-	auxin-responsive protein SAUR68-like
	LOC102610406	1182	0	3	2	615	687	914	0	0.0906753	0.0617978	19.2208	21.0101	27.5796	444.737	chr6:20146239-20148026	+	AP2-like ethylene-responsive transcription factor At1g16060
	LOC102611011	1709	3	1	0	289	288	453	0.0636673	0.0209047	0	6.24696	6.0917	9.45398	257.682	chr7:2146877-2149389	-	AP2-like ethylene-responsive transcription factor AIL5%2C transcript variant X2
	LOC102626503	2472	1	1	1	139	228	255	0.014672	0.0144523	0.0147745	2.07721	3.33407	3.67917	207.077	chr5:33696226-33701458	-	auxin response factor 24-like%2C transcript variant X2
	LOC102610425	549	1	0	0	44	46	65	0.0660641	0	0	2.96069	3.02882	4.22279	154.582	chr8:675618-676166	-	auxin-responsive protein SAUR64
	LOC102630025	1559	29	4	10	1794	2002	2473	0.674667	0.0916641	0.234269	42.5098	46.4201	56.5766	145.419	chr3:24048815-24051246	-	abscisic acid 8'-hydroxylase 3-like
	LOC102616491	1536	10	10	15	153	137	135	0.236127	0.232592	0.356665	3.67971	3.22417	3.13474	12.1624	chr4:12466913-12471420	+	cytokinin dehydrogenase 3-like
	LOC102622009	2342	319	441	313	2966	3984	3385	4.94016	6.72724	4.8811	46.784	61.4923	51.5502	9.65807	chr1:24859398-24861973	-	probable indole-3-acetic acid-amido synthetase GH3.1
	LOC102614198	1400	41	296	26	725	609	900	1.06217	7.55351	0.678275	19.1304	15.7245	22.9284	6.2173	chr2:1527580-1529498	-	gibberellin 2-beta-dioxygenase
	LOC102626389	1586	160	229	188	962	1059	1160	3.65893	5.15843	4.32927	22.4071	24.1369	26.0864	5.52464	chr4:905180-908025	+	AP2-like ethylene-responsive transcription factor At1g16060
	LOC102625042	1454	841	772	1067	3741	3367	2627	20.9782	18.9687	26.8016	95.0466	83.708	64.4398	3.64344	NW_006257098.1:146219-147672	-	ethylene-responsive transcription factor ERF062
	LOC102629869	1199	14	28	25	72	61	107	0.423493	0.834303	0.761519	2.21833	1.83907	3.1829	3.58552	chr6:15620267-15621465	-	auxin-induced protein 15A
	LOC102614515	1033	102	169	195	639	422	574	3.58127	5.84483	6.89437	22.8514	14.7673	19.8185	3.51933	NW_006257087.1:520529-523353	+	gibberellin 2-beta-dioxygenase 2
	LOC102610790	790	6418	11726	7776	21851	21712	23810	294.653	530.283	359.492	1021.78	993.484	1074.96	2.60904	chr5:34371758-34372547	+	indole-3-acetic acid-induced protein ARG2-like
	LOC107177770	965	1887	2110	1870	3199	5759	3675	70.9222	78.1161	70.7741	122.462	215.729	135.828	2.15647	chr7:12308376-12309340	+	auxin-induced in root cultures protein 12
	LOC102619305	749	497	505	514	285	346	133	24.0665	24.0877	25.0635	14.0565	16.6987	6.33328	0.506551	chr4:4345059-4345807	+	auxin-responsive protein SAUR72
	LOC102611406	1276	1620	1924	2407	1054	505	1124	46.0471	53.8691	68.8947	30.5143	14.3064	31.4177	0.45162	chr7:30538983-30540258	+	abscisic acid receptor PYL4
	LOC102623540	1146	303	344	283	157	126	115	9.58949	10.7241	9.01907	5.0609	3.97442	3.57908	0.430046	chr3:27441047-27443225	+	cytokinin riboside 5'-monophosphate phosphoribohydrolase LOG1-like
	LOC102628717	595	1459	1062	948	567	472	328	88.9356	63.7665	58.1904	35.203	28.6757	19.6614	0.396126	chr3:27534606-27535425	-	gibberellin-regulated protein 1
	LOC102619724	865	1135	907	780	398	411	257	47.5902	37.4607	32.9336	16.9973	17.1757	10.5968	0.379455	chr7:3487832-3488796	+	ethylene-responsive transcription factor ERF003
	LOC102613600	3237	4574	3495	3789	1257	1748	1431	51.2497	38.5736	42.7506	14.3452	19.5203	15.7672	0.374378	chr8:19838478-19844423	+	auxin response factor 4%2C transcript variant X1
	LOC102615809	841	980	1454	1179	378	402	308	42.2637	61.7666	51.2009	16.6039	17.279	13.0621	0.30242	chr5:19318102-19318942	+	ethylene-responsive transcription factor ERF023-like
	LOC102622538	1267	92	274	156	17	58	15	2.63359	7.72608	4.49685	0.495662	1.65478	0.422253	0.173169	chr3:22687451-22688717	-	ethylene-responsive transcription factor ERF014

## Sheet: Sheet1
LOC102625856	1386	0	0	0	22	9	16	0	0	0	0.586371	0.234729	0.411733	#DIV/0!	chr2:4520312-4525730	-	gibberellin 2-beta-dioxygenase 8%2C transcript variant X2
LOC107178046	411	0	0	0	19	14	14	0	0	0	1.70775	1.23133	1.21491	#DIV/0!	chr8:663557-663967	-	auxin-responsive protein SAUR64-like
LOC107178047	429	0	0	0	11	8	6	0	0	0	0.947215	0.674095	0.49883	#DIV/0!	chr8:665147-665575	-	auxin-responsive protein SAUR68-like
LOC102610406	1182	0	3	2	615	687	914	0	0.0906753	0.0617978	19.2208	21.0101	27.5796	444.737	chr6:20146239-20148026	+	AP2-like ethylene-responsive transcription factor At1g16060
LOC102611011	1709	3	1	0	289	288	453	0.0636673	0.0209047	0	6.24696	6.0917	9.45398	257.682	chr7:2146877-2149389	-	AP2-like ethylene-responsive transcription factor AIL5%2C transcript variant X2
LOC102626503	2472	1	1	1	139	228	255	0.014672	0.0144523	0.0147745	2.07721	3.33407	3.67917	207.077	chr5:33696226-33701458	-	auxin response factor 24-like%2C transcript variant X2
LOC102610425	549	1	0	0	44	46	65	0.0660641	0	0	2.96069	3.02882	4.22279	154.582	chr8:675618-676166	-	auxin-responsive protein SAUR64
LOC102630025	1559	29	4	10	1794	2002	2473	0.674667	0.0916641	0.234269	42.5098	46.4201	56.5766	145.419	chr3:24048815-24051246	-	abscisic acid 8'-hydroxylase 3-like
LOC102616491	1536	10	10	15	153	137	135	0.236127	0.232592	0.356665	3.67971	3.22417	3.13474	12.1624	chr4:12466913-12471420	+	cytokinin dehydrogenase 3-like
LOC102622009	2342	319	441	313	2966	3984	3385	4.94016	6.72724	4.8811	46.784	61.4923	51.5502	9.65807	chr1:24859398-24861973	-	probable indole-3-acetic acid-amido synthetase GH3.1
LOC102614198	1400	41	296	26	725	609	900	1.06217	7.55351	0.678275	19.1304	15.7245	22.9284	6.2173	chr2:1527580-1529498	-	gibberellin 2-beta-dioxygenase
LOC102626389	1586	160	229	188	962	1059	1160	3.65893	5.15843	4.32927	22.4071	24.1369	26.0864	5.52464	chr4:905180-908025	+	AP2-like ethylene-responsive transcription factor At1g16060
LOC102625042	1454	841	772	1067	3741	3367	2627	20.9782	18.9687	26.8016	95.0466	83.708	64.4398	3.64344	NW_006257098.1:146219-147672	-	ethylene-responsive transcription factor ERF062
LOC102629869	1199	14	28	25	72	61	107	0.423493	0.834303	0.761519	2.21833	1.83907	3.1829	3.58552	chr6:15620267-15621465	-	auxin-induced protein 15A
LOC102614515	1033	102	169	195	639	422	574	3.58127	5.84483	6.89437	22.8514	14.7673	19.8185	3.51933	NW_006257087.1:520529-523353	+	gibberellin 2-beta-dioxygenase 2
LOC102610790	790	6418	11726	7776	21851	21712	23810	294.653	530.283	359.492	1021.78	993.484	1074.96	2.60904	chr5:34371758-34372547	+	indole-3-acetic acid-induced protein ARG2-like
LOC107177770	965	1887	2110	1870	3199	5759	3675	70.9222	78.1161	70.7741	122.462	215.729	135.828	2.15647	chr7:12308376-12309340	+	auxin-induced in root cultures protein 12
LOC102619305	749	497	505	514	285	346	133	24.0665	24.0877	25.0635	14.0565	16.6987	6.33328	0.506551	chr4:4345059-4345807	+	auxin-responsive protein SAUR72
LOC102611406	1276	1620	1924	2407	1054	505	1124	46.0471	53.8691	68.8947	30.5143	14.3064	31.4177	0.45162	chr7:30538983-30540258	+	abscisic acid receptor PYL4
LOC102623540	1146	303	344	283	157	126	115	9.58949	10.7241	9.01907	5.0609	3.97442	3.57908	0.430046	chr3:27441047-27443225	+	cytokinin riboside 5'-monophosphate phosphoribohydrolase LOG1-like
LOC102628717	595	1459	1062	948	567	472	328	88.9356	63.7665	58.1904	35.203	28.6757	19.6614	0.396126	chr3:27534606-27535425	-	gibberellin-regulated protein 1
LOC102619724	865	1135	907	780	398	411	257	47.5902	37.4607	32.9336	16.9973	17.1757	10.5968	0.379455	chr7:3487832-3488796	+	ethylene-responsive transcription factor ERF003
LOC102613600	3237	4574	3495	3789	1257	1748	1431	51.2497	38.5736	42.7506	14.3452	19.5203	15.7672	0.374378	chr8:19838478-19844423	+	auxin response factor 4%2C transcript variant X1
LOC102615809	841	980	1454	1179	378	402	308	42.2637	61.7666	51.2009	16.6039	17.279	13.0621	0.30242	chr5:19318102-19318942	+	ethylene-responsive transcription factor ERF023-like
LOC102622538	1267	92	274	156	17	58	15	2.63359	7.72608	4.49685	0.495662	1.65478	0.422253	0.173169	chr3:22687451-22688717	-	ethylene-responsive transcription factor ERF014
